# Supplementary material for: Behavioral and Transcriptomic Analyses in the Indoxacarb Response of a Non-Target Damselfly Species
Source: Insects. 2024 May 18;15(5):367. doi: 10.3390/insects15050367 (PMC11121952; doi:10.3390/insects15050367)
Supplement: Supplementary file 1 [file insects-15-00367-s001.zip]

Archive with 1 entries (1 files):
- insects-2972121-supplementary.xlsx
