# Supplementary material for: Behavioral and Transcriptomic Analyses in the Indoxacarb Response of a Non-Target Damselfly Species
Source: Insects. 2024 May 18;15(5):367. doi: 10.3390/insects15050367 (PMC11121952; doi:10.3390/insects15050367)
Supplement: Supplementary file 1 [file insects-15-00367-s001.zip › insects-2972121-supplementary.xlsx]

## Sheet: H_AC
Gene	Log2FoldChange	pval	padj	Up/Down	Significant	GeneName	Biotype	Position	NR:Seq-id	NR:Score	NR:Evalue	NR:Description	NT:Seq-id	NT:Score	NT:Evalue	NT:Description	Uniprot:UniProtKB-AC	Uniprot:Score	Uniprot:Evalue	Uniprot:Description	COG:gene	COG:Score	COG:Eval	COG:num	Pfam:pfam_ID	Pfam:pfam_Name	Pfam:pfam_Description	GO:biological_process	GO:cellular_component	GO:molecular_function	KEGG:KO	KEGG:Description
augustus_masked-scaffold_1000-processed-gene-1.1	1.21818	0.00036646	0.0108742	up	yes	augustus_masked-scaffold_1000-processed-gene-1.1	protein_coding	chrscaffold_1000:162989-165331:+	ADY75710.1	568	1.4e-66	ADY75710.1 projectin short variant, partial [Pachydiplax longipennis]	HQ824714.1	233	1.99e-117	HQ824714.1 Pachydiplax longipennis projectin long variant (PEVK) mRNA, partial cds, alternatively spliced	Q23551	80.1	2e-16	Twitchin	.	.	.	.	pfam07679	I-set	Immunoglobulin I-set domain.	GO:0051782|negative regulation of cell division;GO:0018105|peptidyl-serine phosphorylation;GO:0018107|peptidyl-threonine phosphorylation;	GO:0031672|A band;	GO:0005524|ATP binding;GO:0046872|metal ion binding;GO:0004674|protein serine/threonine kinase activity;	.	.
augustus_masked-scaffold_1007-processed-gene-2.6	1.66701	0.00219005	0.0357153	up	yes	augustus_masked-scaffold_1007-processed-gene-2.6	protein_coding	chrscaffold_1007:265761-269214:+	XP_014274588.1	175	5.14e-13	XP_014274588.1 mitochondrial carrier protein Rim2 isoform X2 [Halyomorpha halys]	.	.	.	.	.	.	.	.	.	.	.	.	pfam00153	Mito_carr	Mitochondrial carrier protein.	.	.	.	.	.
augustus_masked-scaffold_1016-processed-gene-1.8	1.61007	1.72408e-06	0.000222819	up	yes	augustus_masked-scaffold_1016-processed-gene-1.8	protein_coding	chrscaffold_1016:108128-109096:-	XP_006617749.1	1235	3.33e-167	XP_006617749.1 PREDICTED: potassium voltage-gated channel protein Shab-like isoform X4 [Apis dorsata]	XM_016985132.1	389	0	XM_016985132.1 PREDICTED: Nasonia vitripennis potassium voltage-gated channel protein Shab (LOC100123278), transcript variant X4, mRNA	P17970	456	6e-151	Potassium voltage-gated channel protein Shab	PA1496	97.4	2e-22	COG1226	pfam00520	Ion_trans	Ion transport protein. This family contains sodium, potassium and calcium ion channels. This family is 6 transmembrane helices in which the last two helices flank a loop which determines ion selectivity. In some sub-families (e.g. Na channels) the domain is repeated four times, whereas in others (e.g. K channels) the protein forms as a tetramer in the membrane.	GO:0001508|action potential;GO:0007268|synaptic transmission;GO:0008345|larval locomotory behavior;GO:0048812|neuron projection morphogenesis;GO:0006813|potassium ion transport;GO:0051260|protein homooligomerization;GO:0008016|regulation of heart contraction;GO:0060025|regulation of synaptic activity;	GO:0005886|plasma membrane;GO:0008076|voltage-gated potassium channel complex;	GO:0005251|delayed rectifier potassium channel activity;GO:0005249|voltage-gated potassium channel activity;	K04885	KCNB1; potassium voltage-gated channel Shab-related subfamily B member 1
augustus_masked-scaffold_1047-processed-gene-0.33	1.33766	0.00167544	0.0296385	up	yes	augustus_masked-scaffold_1047-processed-gene-0.33	protein_coding	chrscaffold_1047:86715-87452:+	PSN33570.1	529	8.06e-65	PSN33570.1 hypothetical protein C0J52_23639 [Blattella germanica]	.	.	.	.	.	.	.	.	.	.	.	.	pfam15685	GGN	Gametogenetin. GGN is a family of proteins largely found in mammals. It reacts with POG in the maturation of sperm and is expressed virtually only in the testis. It is found to be associated with the intracellular membrane, binds with GGNBP1 and may be involved in vesicular trafficking.	.	.	.	.	.
augustus_masked-scaffold_1125-processed-gene-2.9	1.57277	0.00108792	0.0224569	up	yes	augustus_masked-scaffold_1125-processed-gene-2.9	protein_coding	chrscaffold_1125:350143-350607:+	XP_021915674.1	167	1.91e-11	XP_021915674.1 gamma-aminobutyric acid receptor subunit alpha-1-like isoform X2 [Zootermopsis nevadensis]	.	.	.	.	.	.	.	.	.	.	.	.	pfam07326	DUF1466	Protein of unknown function (DUF1466). This family consists of several hypothetical mammalian proteins of around 240 residues in length.	.	.	.	.	.
augustus_masked-scaffold_1129-processed-gene-2.2	1.06225	0.00159032	0.0285928	up	yes	augustus_masked-scaffold_1129-processed-gene-2.2	protein_coding	chrscaffold_1129:235699-235905:+	XP_023952470.1	309	4.03e-36	XP_023952470.1 flotillin-2-like, partial [Bicyclus anynana]	XM_018015824.1	95	5.91e-41	XM_018015824.1 PREDICTED: Drosophila arizonae flotillin-2 (LOC108619306), transcript variant X3, mRNA	O61492	116	3e-31	Flotillin-2	BS_yuaG	47.4	1e-06	COG2268	pfam10794	DUF2606	Protein of unknown function (DUF2606). Family of bacterial proteins with unknown function. These proteins have been classified as membrane proteins	GO:0007155|cell adhesion;GO:0035011|melanotic encapsulation of foreign target;	GO:0005737|cytoplasm;GO:0005829|cytosol;GO:0016600|flotillin complex;GO:0005886|plasma membrane;	GO:0005198|structural molecule activity;	K07192	FLOT; flotillin
augustus_masked-scaffold_1182-processed-gene-0.6	1.25458	0.00269721	0.0407133	up	yes	augustus_masked-scaffold_1182-processed-gene-0.6	protein_coding	chrscaffold_1182:85907-86332:-	.	.	.	.	.	.	.	.	.	.	.	.	.	.	.	.	pfam15369	KIAA1328	Uncharacterized protein KIAA1328. This function of this protein family remains uncharacterized. This family of proteins is found in eukaryotes.	.	.	.	.	.
augustus_masked-scaffold_1203-processed-gene-1.34	2.21985	4.48213e-13	5.84097e-10	up	yes	augustus_masked-scaffold_1203-processed-gene-1.34	protein_coding	chrscaffold_1203:181921-189721:-	PNF42299.1	290	1.13e-23	PNF42299.1 hypothetical protein B7P43_G05513, partial [Cryptotermes secundus]	.	.	.	.	.	.	.	.	.	.	.	.	pfam16001	DUF4775	Domain of unknown function (DUF4775). This family of proteins is functionally uncharacterized. This family of proteins is found in eukaryotes. Proteins in this family are typically between 308 and 484 amino acids in length.	.	.	.	.	.
augustus_masked-scaffold_1279-processed-gene-1.3	2.67854	2.79891e-09	1.21582e-06	up	yes	augustus_masked-scaffold_1279-processed-gene-1.3	protein_coding	chrscaffold_1279:87299-102374:-	XP_019765610.1	4624	0	XP_019765610.1 PREDICTED: uncharacterized protein LOC109541250 [Dendroctonus ponderosae]	.	.	.	.	Q07833	77.8	1e-12	tRNA nuclease WapA	BS_wapA	77.8	4e-13	COG3209	pfam04547	Anoctamin	Calcium-activated chloride channel. The family carries eight putative transmembrane domains, and, although it has no similarity to other known channel proteins, it is clearly a calcium-activated ionic channel. It is expressed in various secretory epithelia, the retina and sensory neurons, and mediates receptor-activated chloride currents in diverse physiological processes.	GO:0097264|self proteolysis;GO:0016078|tRNA catabolic process;	GO:0005618|cell wall;GO:0005576|extracellular region;	GO:0004519|endonuclease activity;GO:0004549|tRNA-specific ribonuclease activity;	.	.
augustus_masked-scaffold_1383-processed-gene-2.1	-2.22835	0.0010337	0.0217816	down	yes	augustus_masked-scaffold_1383-processed-gene-2.1	protein_coding	chrscaffold_1383:183786-185633:-	.	.	.	.	.	.	.	.	.	.	.	.	.	.	.	.	pfam10174	Cast	RIM-binding protein of the cytomatrix active zone. This is a family of proteins that form part of the CAZ (cytomatrix at the active zone) complex which is involved in determining the site of synaptic vesicle fusion. The C-terminus is a PDZ-binding motif that binds directly to RIM (a small G protein Rab-3A effector). The family also contains four coiled-coil domains.	.	.	.	.	.
augustus_masked-scaffold_1484-processed-gene-1.9	-1.03171	1.80827e-05	0.00125122	down	yes	augustus_masked-scaffold_1484-processed-gene-1.9	protein_coding	chrscaffold_1484:249069-250076:-	PSN39901.1	1179	2.97e-160	PSN39901.1 KRR1 small subunit processome component [Blattella germanica] PSN39902.1 KRR1 small subunit processome component [Blattella germanica]	.	.	.	.	B4P2Y8	417	1e-143	KRR1 small subunit processome component homolog	SPBC25B2.05	312	2e-103	COG1094	pfam13702	Lysozyme_like	Lysozyme-like.	GO:0007275|multicellular organismal development;GO:0006364|rRNA processing;	GO:0030529|ribonucleoprotein complex;GO:0005730|nucleolus;	GO:0003723|RNA binding;	K06961	KRR1; ribosomal RNA assembly protein
augustus_masked-scaffold_157-processed-gene-12.5	1.99498	7.35883e-09	2.61539e-06	up	yes	augustus_masked-scaffold_157-processed-gene-12.5	protein_coding	chrscaffold_157:1275603-1293789:+	PSN51856.1	247	3.92e-18	PSN51856.1 hypothetical protein C0J52_04736 [Blattella germanica]	.	.	.	.	.	.	.	.	.	.	.	.	pfam04388	Hamartin	Hamartin protein. This family includes the hamartin protein which is thought to function as a tumor suppressor. The hamartin protein interacts with the tuberin protein pfam03542. Tuberous sclerosis complex (TSC) is an autosomal dominant disorder and is characterized by the presence of hamartomas in many organs, such as brain, skin, heart, lung, and kidney. It is caused by mutation either TSC1 or …	.	.	.	.	.
augustus_masked-scaffold_191-processed-gene-1.2	1.80866	3.27939e-06	0.000368943	up	yes	augustus_masked-scaffold_191-processed-gene-1.2	protein_coding	chrscaffold_191:186359-186601:+	PNF37981.1	225	2.39e-20	PNF37981.1 Spectrin beta chain [Cryptotermes secundus]	.	.	.	.	Q00963	71.2	5e-14	Spectrin beta chain	.	.	.	.	pfam01986	DUF123	Domain of unknown function DUF123. This archaebacterial domain has no known function. It is attached to an endonuclease domain in Methanocaldococcus jannaschii endonuclease III (nth). The domain contains several conserved cysteines and histidines. This suggests that the domain may be a zinc binding nucleic acid interaction domain (Bateman A unpubl.).	GO:0051693|actin filament capping;GO:0007411|axon guidance;GO:0016199|axon midline choice point recognition;GO:0007409|axonogenesis;GO:0045478|fusome organization;GO:0042062|long-term strengthening of neuromuscular junction;GO:0048790|maintenance of presynaptic active zone structure;GO:0007026|negative regulation of microtubule depolymerization;GO:0007399|nervous system development;GO:0007274|neu…	GO:0016327|apicolateral plasma membrane;GO:0030424|axon;GO:0045169|fusome;GO:0016328|lateral plasma membrane;GO:0005811|lipid particle;GO:0031594|neuromuscular junction;GO:0005886|plasma membrane;GO:0008091|spectrin;GO:0045170|spectrosome;	GO:0003779|actin binding;GO:0030506|ankyrin binding;GO:0008092|cytoskeletal protein binding;GO:0008017|microtubule binding;GO:0005546|phosphatidylinositol-4,5-bisphosphate binding;GO:0005200|structural constituent of cytoskeleton;	K06115	SPTB; spectrin beta
augustus_masked-scaffold_230-processed-gene-1.4	1.46389	0.00202171	0.0337052	up	yes	augustus_masked-scaffold_230-processed-gene-1.4	protein_coding	chrscaffold_230:126190-126411:-	.	.	.	.	.	.	.	.	.	.	.	.	.	.	.	.	pfam15042	LELP1	Late cornified envelope-like proline-rich protein 1. This family of uncharacterized proteins is found in mammals.	.	.	.	.	.
augustus_masked-scaffold_2305-processed-gene-0.41	2.26915	0.000863916	0.0194667	up	yes	augustus_masked-scaffold_2305-processed-gene-0.41	protein_coding	chrscaffold_2305:138976-139524:-	.	.	.	.	.	.	.	.	.	.	.	.	.	.	.	.	pfam17223	CPCFC	Cuticle protein CPCFC. This entry contains cuticle proteins with a CX(5)C motif, although some members have a CX(7)C motif. In Anopheles gambiae, mRNA for this protein is most abundant immediately following ecdysis in larvae, pupae and adults, and is localized primarily in epidermis that secretes hard cuticle, sclerites, setae, head capsules, appendages and spermatheca. EM immunolocalization stud…	.	.	.	.	.
augustus_masked-scaffold_2567-processed-gene-0.5	1.08132	1.14405e-05	0.000876993	up	yes	augustus_masked-scaffold_2567-processed-gene-0.5	protein_coding	chrscaffold_2567:86607-100162:-	PSN29483.1	761	1.51e-96	PSN29483.1 NADH-ubiquinone oxidoreductase 75 kDa subunit [Blattella germanica]	XM_002424351.1	134	3.24e-62	XM_002424351.1 Pediculus humanus corporis NADH-ubiquinone oxidoreductase 75 kDa subunit, putative, mRNA	Q94511	270	6e-85	NADH-ubiquinone oxidoreductase 75 kDa subunit, mitochondrial	RP797	181	1e-52	COG1034	pfam13510	Fer2_4	2Fe-2S iron-sulfur cluster binding domain. The 2Fe-2S ferredoxin family have a general core structure consisting of beta(2)-alpha-beta(2) which a beta-grasp type fold. The domain is around one hundred amino acids with four conserved cysteine residues to which the 2Fe-2S cluster is ligated. This cluster appears within sarcosine oxidase proteins.	GO:0042773|ATP synthesis coupled electron transport;GO:0045333|cellular respiration;GO:0072593|reactive oxygen species metabolic process;GO:0019233|sensory perception of pain;	GO:0005747|mitochondrial respiratory chain complex I;GO:0005739|mitochondrion;	GO:0051537|2 iron, 2 sulfur cluster binding;GO:0051539|4 iron, 4 sulfur cluster binding;GO:0009055|electron carrier activity;GO:0046872|metal ion binding;GO:0008137|NADH dehydrogenase (ubiquinone) activity;	K03934	NDUFS1; NADH dehydrogenase (ubiquinone) Fe-S protein 1 [EC:1.6.5.3 1.6.99.3]
augustus_masked-scaffold_3-processed-gene-9.55	-1.61537	0.00315575	0.0451094	down	yes	augustus_masked-scaffold_3-processed-gene-9.55	protein_coding	chrscaffold_3:979412-980761:-	XP_321568.5	325	2.93e-30	XP_321568.5 AGAP001552-PA [Anopheles gambiae str. PEST] EAA00815.5 AGAP001552-PA [Anopheles gambiae str. PEST]	.	.	.	.	.	.	.	.	.	.	.	.	pfam02958	EcKinase	Ecdysteroid kinase. This family includes ecdysteroid 22-kinase, an enzyme responsible for the phosphorylation of ecdysteroids (insect growth and moulting hormones) at C-22, to form physiologically inactive ecdysteroid 22-phosphates.	.	.	.	.	.
augustus_masked-scaffold_317-processed-gene-3.33	1.35553	0.0026188	0.0400812	up	yes	augustus_masked-scaffold_317-processed-gene-3.33	protein_coding	chrscaffold_317:342840-346365:-	.	.	.	.	.	.	.	.	.	.	.	.	.	.	.	.	pfam12751	Vac7	Vacuolar segregation subunit 7. Vac7 is localized at the vacuole membrane, a location which is consistent with its involvement in vacuole morphology and inheritance. Vac7 has been shown to function as an upstream regulator of the Fab1 lipid kinase pathway. The Fab1 lipid p[pathway is important for correct regulation of membrane trafficking events.	.	.	.	.	.
augustus_masked-scaffold_3210-processed-gene-0.9	1.1877	4.21914e-07	7.94926e-05	up	yes	augustus_masked-scaffold_3210-processed-gene-0.9	protein_coding	chrscaffold_3210:9960-10598:+	.	.	.	.	.	.	.	.	.	.	.	.	.	.	.	.	pfam15716	DUF4672	Domain of unknown function (DUF4672). This family of proteins is found in eukaryotes. Proteins in this family are typically between 165 and 199 amino acids in length.	.	.	.	.	.
augustus_masked-scaffold_337-processed-gene-1.1	-1.6522	0.00142135	0.026812	down	yes	augustus_masked-scaffold_337-processed-gene-1.1	protein_coding	chrscaffold_337:168065-168334:+	XP_002432500.1	182	6.46e-16	XP_002432500.1 conserved hypothetical protein [Pediculus humanus corporis] EEB19762.1 conserved hypothetical protein [Pediculus humanus corporis]	.	.	.	.	Q9VNL4	68.9	2e-13	Glutaredoxin domain-containing cysteine-rich protein CG31559	.	.	.	.	pfam00462	Glutaredoxin	Glutaredoxin.	GO:0045454|cell redox homeostasis;	GO:0005623|cell;	GO:0009055|electron carrier activity;GO:0015035|protein disulfide oxidoreductase activity;	K17479	GRXCR1; glutaredoxin domain-containing cysteine-rich protein 1
augustus_masked-scaffold_337-processed-gene-2.29	-1.57487	0.00087547	0.019614	down	yes	augustus_masked-scaffold_337-processed-gene-2.29	protein_coding	chrscaffold_337:229306-229936:+	XP_013191366.1	227	6.81e-21	XP_013191366.1 PREDICTED: glutaredoxin domain-containing cysteine-rich protein CG31559-like [Amyelois transitella]	.	.	.	.	Q9W4S1	85.5	2e-19	Glutaredoxin domain-containing cysteine-rich protein CG12206	.	.	.	.	pfam09591	DUF2463	Protein of unknown function (DUF2463). This protein is found in eukaryotic, parasitic microsporidia. Its function is unknown.	GO:0045454|cell redox homeostasis;	GO:0005623|cell;	GO:0009055|electron carrier activity;GO:0015035|protein disulfide oxidoreductase activity;	K17479	GRXCR1; glutaredoxin domain-containing cysteine-rich protein 1
augustus_masked-scaffold_337-processed-gene-3.38	1.71459	1.92844e-05	0.00131775	up	yes	augustus_masked-scaffold_337-processed-gene-3.38	protein_coding	chrscaffold_337:345248-346083:+	PSN31530.1	225	6.22e-22	PSN31530.1 hypothetical protein C0J52_21280 [Blattella germanica]	XM_012370436.1	61	8.76e-22	XM_012370436.1 PREDICTED: Linepithema humile alpha-crystallin A chain (LOC105674241), transcript variant X3, mRNA	.	.	.	.	.	.	.	.	pfam00011	HSP20	Hsp20/alpha crystallin family. Not only do small heat-shock-proteins occur in eukaryotes and prokaryotes but they have also now been shown to occur in cyanobacterial phages as well as their bacterial hosts.	.	.	.	.	.
augustus_masked-scaffold_344-processed-gene-7.27	2.03808	1.47389e-05	0.00107203	up	yes	augustus_masked-scaffold_344-processed-gene-7.27	protein_coding	chrscaffold_344:760119-760430:-	XP_022126225.1	233	1.8e-21	XP_022126225.1 uncharacterized protein LOC111000927 isoform X2 [Pieris rapae]	.	.	.	.	P80003	81.6	4e-19	Acidic phospholipase A2 PA4	.	.	.	.	pfam05826	Phospholip_A2_2	Phospholipase A2. This family consists of several phospholipase A2 like proteins mostly from insects.	GO:0050482|arachidonic acid secretion;GO:0016042|lipid catabolic process;GO:0006644|phospholipid metabolic process;	GO:0005576|extracellular region;	GO:0046872|metal ion binding;GO:0004623|phospholipase A2 activity;	.	.
augustus_masked-scaffold_365-processed-gene-7.35	1.75819	0.000111717	0.00478433	up	yes	augustus_masked-scaffold_365-processed-gene-7.35	protein_coding	chrscaffold_365:740675-742182:+	OXA43907.1	338	3.29e-38	OXA43907.1 Nuclear factor 1 [Folsomia candida]	XM_002434202.1	96	1.72e-41	XM_002434202.1 Ixodes scapularis nuclear factor I, putative, mRNA	P13623	107	9e-28	Nuclear factor 1 X-type	.	.	.	.	pfam03165	MH1	MH1 domain. The MH1 (MAD homology 1) domain is found at the amino terminus of MAD related proteins such as Smads. This domain is separated from the MH2 domain by a non-conserved linker region. The crystal structure of the MH1 domain shows that a highly conserved 11 residue beta hairpin is used to bind the DNA consensus sequence GNCN in the major groove, shown to be vital for the transcriptional a…	GO:0006260|DNA replication;GO:0006351|transcription, DNA-templated;	GO:0005634|nucleus;	GO:0003677|DNA binding;GO:0003700|transcription factor activity, sequence-specific DNA binding;	.	.
augustus_masked-scaffold_383-processed-gene-7.8	2.23011	0.000387604	0.0113296	up	yes	augustus_masked-scaffold_383-processed-gene-7.8	protein_coding	chrscaffold_383:758515-759684:-	XP_019628964.1	383	2.41e-39	XP_019628964.1 PREDICTED: forkhead box protein F1-A-like [Branchiostoma belcheri]	XM_005554232.2	161	7.8e-77	XM_005554232.2 PREDICTED: Macaca fascicularis forkhead box F2 (FOXF2), mRNA	Q61080	145	7e-38	Forkhead box protein F1	SPBC4C3.05	67.8	2e-11	COG5025	pfam00250	Forkhead	Forkhead domain.	GO:0009887|organ morphogenesis;GO:0001568|blood vessel development;GO:0060446|branching involved in open tracheal system development;GO:0003214|cardiac left ventricle morphogenesis;GO:0071345|cellular response to cytokine stimulus;GO:0071407|cellular response to organic cyclic compound;GO:0014822|detection of wounding;GO:0007368|determination of left/right symmetry;GO:0048565|digestive tract deve…	GO:0005634|nucleus;	GO:0003677|DNA binding;GO:0000977|RNA polymerase II regulatory region sequence-specific DNA binding;GO:0003705|transcription factor activity, RNA polymerase II distal enhancer sequence-specific binding;GO:0044212|transcription regulatory region DNA binding;GO:0001228|transcriptional activator activity, RNA polymerase II transcription regulatory region sequence-specific binding;	K09399	FOXF; forkhead box protein F
augustus_masked-scaffold_51-processed-gene-18.11	2.05339	0.000637482	0.016259	up	yes	augustus_masked-scaffold_51-processed-gene-18.11	protein_coding	chrscaffold_51:1857653-1879659:+	.	.	.	.	.	.	.	.	.	.	.	.	.	.	.	.	pfam14896	Arabino_trans_C	EmbC C-terminal domain. Arabinosyltransferase is involved in arabinogalactan (AG) biosynthesis pathway in mycobacteria. AG is a component of the macromolecular assembly of the mycolyl-AG-peptidoglycan complex of the cell wall. This enzyme has important clinical applications as it is believed to be the target of the antimycobacterial drug Ethambutol. This domain represents the C-terminal extracell…	.	.	.	.	.
augustus_masked-scaffold_512-processed-gene-6.6	1.28027	0.00264398	0.040182	up	yes	augustus_masked-scaffold_512-processed-gene-6.6	protein_coding	chrscaffold_512:686101-688589:+	KDR22701.1	382	1.67e-43	KDR22701.1 TWiK family of potassium channels protein 18 [Zootermopsis nevadensis]	.	.	.	.	.	.	.	.	.	.	.	.	pfam07885	Ion_trans_2	Ion channel. This family includes the two membrane helix type ion channels found in bacteria.	.	.	.	.	.
augustus_masked-scaffold_643-processed-gene-1.16	1.36298	4.21694e-06	0.000436718	up	yes	augustus_masked-scaffold_643-processed-gene-1.16	protein_coding	chrscaffold_643:88394-123344:-	PSN34718.1	1623	4.93e-177	PSN34718.1 hypothetical protein C0J52_20229 [Blattella germanica]	.	.	.	.	Q8NF91	70.9	6e-10	Nesprin-1	.	.	.	.	pfam05557	MAD	Mitotic checkpoint protein. This family consists of several eukaryotic mitotic checkpoint (Mitotic arrest deficient or MAD) proteins. The mitotic spindle checkpoint monitors proper attachment of the bipolar spindle to the kinetochores of aligned sister chromatids and causes a cell cycle arrest in prometaphase when failures occur. Multiple components of the mitotic spindle checkpoint have been ide…	GO:0090286|cytoskeletal anchoring at nuclear membrane;GO:0007030|Golgi organization;GO:0042692|muscle cell differentiation;GO:0090292|nuclear matrix anchoring at nuclear membrane;GO:0006997|nucleus organization;	GO:0005737|cytoplasm;GO:0005856|cytoskeleton;GO:0005794|Golgi apparatus;GO:0016021|integral component of membrane;GO:0034993|LINC complex;GO:0005635|nuclear envelope;GO:0031965|nuclear membrane;GO:0005640|nuclear outer membrane;GO:0005654|nucleoplasm;GO:0005634|nucleus;GO:0045211|postsynaptic membrane;GO:0030017|sarcomere;	GO:0003779|actin binding;GO:0051015|actin filament binding;GO:0005521|lamin binding;GO:0044822|poly(A) RNA binding;GO:0042803|protein homodimerization activity;	K19326	SYNE1; nesprin-1
augustus_masked-scaffold_67-processed-gene-16.2	2.61965	8.46666e-05	0.00386011	up	yes	augustus_masked-scaffold_67-processed-gene-16.2	protein_coding	chrscaffold_67:1689925-1692028:+	XP_023722878.1	214	2.95e-20	XP_023722878.1 astakine-like isoform X2 [Cryptotermes secundus]	.	.	.	.	Q56R10	70.9	7e-15	Astakine	.	.	.	.	pfam17556	MIT_LIKE_ACTX	MIT-like atracotoxin family. This family includes peptides such as the Atracotoxin-Hvf17. It is a a non-toxic peptide isolated from the venom of Blue Mountains funnel-web spider Hadronyche versuta. It does not function like classical funnel-web spider atracotoxins to modulate mammalian or insect voltage-gated ion channel function since it lacks insecticidal activity and fails to affect vas defere…	.	GO:0005576|extracellular region;	.	.	.
augustus_masked-scaffold_685-processed-gene-0.44	1.60604	5.18174e-05	0.00274685	up	yes	augustus_masked-scaffold_685-processed-gene-0.44	protein_coding	chrscaffold_685:1355-7966:-	PSN42313.1	414	2.6e-40	PSN42313.1 hypothetical protein C0J52_11149 [Blattella germanica]	.	.	.	.	.	.	.	.	.	.	.	.	pfam15449	Retinal	Retinal protein. This family of proteins is found in the photoreceptor cells of the retina. Mutations of the gene encoding this protein have been associated with retinal disorders such as retinitis pigmentosa and late-onset progressive retinal atrophy. The function of this family of proteins is unknown, but it is likely to be important in the development and function of the retina.	.	.	.	.	.
augustus_masked-scaffold_688-processed-gene-5.26	1.23769	1.85219e-05	0.00127597	up	yes	augustus_masked-scaffold_688-processed-gene-5.26	protein_coding	chrscaffold_688:513800-514057:-	PSN38088.1	234	1.64e-23	PSN38088.1 2-oxoglutarate dehydrogenase [Blattella germanica]	.	.	.	.	Q5XI78	61.2	1e-10	2-oxoglutarate dehydrogenase, mitochondrial	.	.	.	.	pfam16078	2-oxogl_dehyd_N	2-oxoglutarate dehydrogenase N-terminus. This domain is found at the N-terminus of 2-oxoglutarate dehydrogenases.	GO:0006103|2-oxoglutarate metabolic process;GO:0021695|cerebellar cortex development;GO:0006091|generation of precursor metabolites and energy;GO:0006096|glycolytic process;GO:0021766|hippocampus development;GO:0006734|NADH metabolic process;GO:0061034|olfactory bulb mitral cell layer development;GO:0021860|pyramidal neuron development;GO:0021756|striatum development;GO:0006104|succinyl-CoA metab…	GO:0005759|mitochondrial matrix;GO:0031966|mitochondrial membrane;GO:0005739|mitochondrion;GO:0045252|oxoglutarate dehydrogenase complex;	GO:0051087|chaperone binding;GO:0031072|heat shock protein binding;GO:0046872|metal ion binding;GO:0034602|oxoglutarate dehydrogenase (NAD+) activity;GO:0004591|oxoglutarate dehydrogenase (succinyl-transferring) activity;GO:0030976|thiamine pyrophosphate binding;	K00164	OGDH, sucA; 2-oxoglutarate dehydrogenase E1 component [EC:1.2.4.2]
augustus_masked-scaffold_691-processed-gene-0.17	-2.30797	0.00025412	0.0084732	down	yes	augustus_masked-scaffold_691-processed-gene-0.17	protein_coding	chrscaffold_691:32993-57981:-	XP_021915263.1	1953	0	XP_021915263.1 CUB and sushi domain-containing protein 3 isoform X2 [Zootermopsis nevadensis]	XM_017301021.1	42	2.2e-10	XM_017301021.1 PREDICTED: Drosophila miranda uncharacterized LOC108164994 (LOC108164994), transcript variant X2, mRNA	P0C6B8	62.8	1e-08	Sushi, von Willebrand factor type A, EGF and pentraxin domain-containing protein 1	.	.	.	.	pfam00059	Lectin_C	Lectin C-type domain. This family includes both long and short form C-type	GO:0007155|cell adhesion;	GO:0005737|cytoplasm;GO:0005576|extracellular region;GO:0016020|membrane;	GO:0005509|calcium ion binding;	.	.
augustus_masked-scaffold_7133-processed-gene-0.7	1.86349	0.00313289	0.0448856	up	yes	augustus_masked-scaffold_7133-processed-gene-0.7	protein_coding	chrscaffold_7133:7024-7704:+	XP_023722380.1	357	2.56e-36	XP_023722380.1 uncharacterized protein LOC111872567 isoform X1 [Cryptotermes secundus] XP_023722381.1 uncharacterized protein LOC111872567 isoform X1 [Cryptotermes secundus] PNF18365.1 hypothetical protein B7P43_G13578 [Cryptotermes secundus]	.	.	.	.	.	.	.	.	.	.	.	.	pfam10101	DUF2339	Predicted membrane protein (DUF2339). This domain, found in various hypothetical bacterial proteins, has no known function.	.	.	.	.	.
augustus_masked-scaffold_733-processed-gene-5.25	1.21258	0.00259019	0.0399498	up	yes	augustus_masked-scaffold_733-processed-gene-5.25	protein_coding	chrscaffold_733:514612-521495:+	AVI26879.1	370	1.16e-42	AVI26879.1 tropomyosin isoform 1 [Teleogryllus emma]	AK285122.1	167	7.17e-81	AK285122.1 Gryllus bimaculatus mRNA, GBcontig31983	Q8T6L5	137	1e-39	Tropomyosin	.	.	.	.	pfam12718	Tropomyosin_1	Tropomyosin like. This family is a set of eukaryotic tropomyosins. Within the yeast Tpm1 and Tpm2, biochemical and sequence analyses indicate that Tpm2p spans four actin monomers along a filament, whereas Tpm1p spans five. Despite its shorter length, Tpm2p can compete with Tpm1p for binding to F-actin. Over-expression of Tpm2p in vivo alters the axial budding of haploids to a bipolar pattern, and…	GO:0086014|atrial cardiac muscle cell action potential;GO:0086066|atrial cardiac muscle cell to AV node cell communication;GO:0060048|cardiac muscle contraction;GO:0006874|cellular calcium ion homeostasis;GO:0034613|cellular protein localization;GO:1901021|positive regulation of calcium ion transmembrane transporter activity;GO:0051928|positive regulation of calcium ion transport;GO:2001259|posit…	GO:0031672|A band;GO:0016324|apical plasma membrane;GO:0043034|costamere;GO:0005737|cytoplasm;GO:0005856|cytoskeleton;GO:0005887|integral component of plasma membrane;GO:0014704|intercalated disc;GO:0005622|intracellular;GO:0031430|M band;GO:0048471|perinuclear region of cytoplasm;GO:0005886|plasma membrane;GO:0014069|postsynaptic density;GO:0045211|postsynaptic membrane;GO:0042383|sarcolemma;GO:…	GO:0051117|ATPase binding;GO:0008093|cytoskeletal adaptor activity;GO:0044325|ion channel binding;GO:0015459|potassium channel regulator activity;GO:0030674|protein binding, bridging;GO:0030507|spectrin binding;	.	.
augustus_masked-scaffold_733-processed-gene-5.26	1.14828	0.00260627	0.0399577	up	yes	augustus_masked-scaffold_733-processed-gene-5.26	protein_coding	chrscaffold_733:526885-527859:+	OWR49730.1	274	7.01e-25	OWR49730.1 hypothetical protein KGM_205414 [Danaus plexippus plexippus]	.	.	.	.	.	.	.	.	.	.	.	.	pfam15240	Pro-rich	Proline-rich. This family includes several eukaryotic proline-rich proteins.	.	.	.	.	.
augustus_masked-scaffold_733-processed-gene-5.27	1.17955	0.00144708	0.0271093	up	yes	augustus_masked-scaffold_733-processed-gene-5.27	protein_coding	chrscaffold_733:531012-538205:+	KPJ03112.1	459	1.06e-54	KPJ03112.1 Tropomyosin-1, isoforms 9A/A/B [Papilio xuthus]	XM_014396436.1	104	2.89e-45	XM_014396436.1 PREDICTED: Cimex lectularius tropomyosin (LOC106667961), transcript variant X29, mRNA	P06754	134	5e-35	Tropomyosin-1, isoforms 9A/A/B	.	.	.	.	pfam00261	Tropomyosin	Tropomyosin. Tropomyosin is an alpha-helical protein that forms a coiled-coil structure of 2 parallel helices containing 2 sets of 7 alternating actin binding sites. The protein is best known for its role in regulating the interaction between actin and myosin in muscle contraction, but is also involved in the organisation and dynamics of the cytoskeleton in non-muscle cells. There are multiple ce…	GO:0048813|dendrite morphogenesis;GO:0006936|muscle contraction;GO:0048477|oogenesis;GO:0007315|pole plasm assembly;GO:0045451|pole plasm oskar mRNA localization;GO:0010591|regulation of lamellipodium assembly;	GO:0005829|cytosol;GO:0070865|investment cone;GO:0030017|sarcomere;	GO:0003779|actin binding;GO:0051015|actin filament binding;	.	.
augustus_masked-scaffold_773-processed-gene-14.18	1.0673	2.37602e-05	0.0015228	up	yes	augustus_masked-scaffold_773-processed-gene-14.18	protein_coding	chrscaffold_773:1444969-1446038:+	XP_021915282.1	254	4.01e-24	XP_021915282.1 uncharacterized protein LOC110827701 [Zootermopsis nevadensis]	.	.	.	.	.	.	.	.	.	.	.	.	pfam07679	I-set	Immunoglobulin I-set domain.	.	.	.	.	.
augustus_masked-scaffold_803-processed-gene-0.29	1.18082	0.000983633	0.0210713	up	yes	augustus_masked-scaffold_803-processed-gene-0.29	protein_coding	chrscaffold_803:91852-92052:-	ANS83723.1	123	6.96e-07	ANS83723.1 myosin heavy chain isoform I [Locusta migratoria]	.	.	.	.	.	.	.	.	.	.	.	.	pfam00063	Myosin_head	Myosin head (motor domain).	.	.	.	.	.
augustus_masked-scaffold_846-processed-gene-3.69	1.18439	7.55138e-06	0.000648838	up	yes	augustus_masked-scaffold_846-processed-gene-3.69	protein_coding	chrscaffold_846:432603-459780:+	PSN35065.1	1167	8.87e-147	PSN35065.1 hypothetical protein C0J52_25925 [Blattella germanica]	.	.	.	.	D3YXG0	72.8	1e-11	Hemicentin-1	.	.	.	.	pfam13927	Ig_3	Immunoglobulin domain. This family contains immunoglobulin-like domains.	GO:0007049|cell cycle;GO:0051301|cell division;	GO:0005604|basement membrane;GO:0005938|cell cortex;GO:0030054|cell junction;GO:0032154|cleavage furrow;GO:0070062|extracellular exosome;GO:0005576|extracellular region;	GO:0005509|calcium ion binding;	K17341	HMCN; hemicentin
augustus_masked-scaffold_891-processed-gene-0.25	1.1225	2.94489e-06	0.000341128	up	yes	augustus_masked-scaffold_891-processed-gene-0.25	protein_coding	chrscaffold_891:31501-60748:-	XP_006612300.1	1200	2.46e-161	XP_006612300.1 PREDICTED: serine/threonine-protein phosphatase 2B catalytic subunit 3-like isoform X4 [Apis dorsata] XP_006612301.1 PREDICTED: serine/threonine-protein phosphatase 2B catalytic subunit 3-like isoform X5 [Apis dorsata]	XM_015330940.1	261	2.06e-132	XM_015330940.1 PREDICTED: Polistes dominula serine/threonine-protein phosphatase 2B catalytic subunit 3-like (LOC107071716), transcript variant X3, mRNA	Q27889	449	3e-152	Serine/threonine-protein phosphatase 2B catalytic subunit 2	SPBC1346.01c	310	1e-98	COG0639	pfam07931	CPT	Chloramphenicol phosphotransferase-like protein. The members of this family are all similar to chloramphenicol 3-O phosphotransferase (CPT) expressed by Streptomyces venezuelae. Chloramphenicol (Cm) is a metabolite produced by this bacterium that can inhibit ribosomal peptidyl transferase activity and therefore protein production. By transferring a phosphate group to the C-3 hydroxyl group of Cm,…	GO:0007143|female meiotic division;GO:0007126|meiotic nuclear division;GO:0006470|protein dephosphorylation;GO:0045995|regulation of embryonic development;GO:0030431|sleep;GO:0035220|wing disc development;	GO:0005955|calcineurin complex;	GO:0004723|calcium-dependent protein serine/threonine phosphatase activity;GO:0005516|calmodulin binding;GO:0033192|calmodulin-dependent protein phosphatase activity;GO:0046872|metal ion binding;GO:0004722|protein serine/threonine phosphatase activity;	K04348	PPP3C, CNA; serine/threonine-protein phosphatase 2B catalytic subunit [EC:3.1.3.16]
augustus_masked-scaffold_891-processed-gene-3.31	1.6782	9.62465e-07	0.000145898	up	yes	augustus_masked-scaffold_891-processed-gene-3.31	protein_coding	chrscaffold_891:393149-408472:-	XP_002410300.1	310	1.28e-34	XP_002410300.1 protein phosphatase 2B, putative [Ixodes scapularis] EEC04413.1 protein phosphatase 2B, putative, partial [Ixodes scapularis]	XM_017254151.1	84	2.07e-34	XM_017254151.1 PREDICTED: Drosophila bipectinata serine/threonine-protein phosphatase 2B catalytic subunit 3 (LOC108134005), mRNA	Q9VXF1	115	7e-29	Serine/threonine-protein phosphatase 2B catalytic subunit 3	.	.	.	.	pfam11229	Focadhesin	Focadhesin. Focadhesin (FOCAD) is focal adhesion protein with potential tumor suppressor function in gliomas.	GO:0051533|positive regulation of NFAT protein import into nucleus;GO:0006470|protein dephosphorylation;GO:0030431|sleep;	.	GO:0033192|calmodulin-dependent protein phosphatase activity;GO:0046872|metal ion binding;GO:0004722|protein serine/threonine phosphatase activity;	K04348	PPP3C, CNA; serine/threonine-protein phosphatase 2B catalytic subunit [EC:3.1.3.16]
augustus_masked-scaffold_923-processed-gene-2.21	-1.42072	0.000803185	0.0186353	down	yes	augustus_masked-scaffold_923-processed-gene-2.21	protein_coding	chrscaffold_923:193499-194020:-	.	.	.	.	.	.	.	.	.	.	.	.	.	.	.	.	pfam03154	Atrophin-1	Atrophin-1 family. Atrophin-1 is the protein product of the dentatorubral-pallidoluysian atrophy (DRPLA) gene. DRPLA OMIM:125370 is a progressive neurodegenerative disorder. It is caused by the expansion of a CAG repeat in the DRPLA gene on chromosome 12p. This results in an extended polyglutamine region in atrophin-1, that is thought to confer toxicity to the protein, possibly through altering i…	.	.	.	.	.
augustus_masked-scaffold_958-processed-gene-0.17	1.98852	0.00325924	0.0460343	up	yes	augustus_masked-scaffold_958-processed-gene-0.17	protein_coding	chrscaffold_958:71993-77605:-	XP_002431762.1	232	6.38e-22	XP_002431762.1 Hypoxia-inducible factor 1 alpha, putative [Pediculus humanus corporis] EEB19024.1 Hypoxia-inducible factor 1 alpha, putative [Pediculus humanus corporis]	.	.	.	.	Q9I8A9	72.4	1e-14	Hypoxia-inducible factor 1-alpha	.	.	.	.	pfam08447	PAS_3	PAS fold. The PAS fold corresponds to the structural domain that has previously been defined as PAS and PAC motifs. The PAS fold appears in archaea, eubacteria and eukarya.	GO:0045893|positive regulation of transcription, DNA-templated;GO:0001666|response to hypoxia;GO:0006351|transcription, DNA-templated;	GO:0005737|cytoplasm;GO:0016607|nuclear speck;GO:0005634|nucleus;	GO:0003677|DNA binding;GO:0035035|histone acetyltransferase binding;GO:0003700|transcription factor activity, sequence-specific DNA binding;	.	.
genemark-scaffold_10-processed-gene-5.27	2.55141	2.93304e-06	0.000341128	up	yes	genemark-scaffold_10-processed-gene-5.27	protein_coding	chrscaffold_10:551548-562686:+	XP_003402561.2	179	1.21e-11	XP_003402561.2 uncharacterized protein LOC100650383, partial [Bombus terrestris]	.	.	.	.	.	.	.	.	.	.	.	.	pfam06978	POP1	Ribonucleases P/MRP protein subunit POP1. This family represents a conserved region approximately 150 residues long located towards the N-terminus of the POP1 subunit that is common to both the RNase MRP and RNase P ribonucleoproteins (EC:3.1.26.5). These RNA-containing enzymes generate mature tRNA molecules by cleaving their 5' ends.	.	.	.	.	.
genemark-scaffold_155-processed-gene-5.16	1.60199	1.06305e-05	0.000833658	up	yes	genemark-scaffold_155-processed-gene-5.16	protein_coding	chrscaffold_155:488022-489350:-	XP_021922160.1	220	5.96e-16	XP_021922160.1 uncharacterized protein LOC110830986 isoform X5 [Zootermopsis nevadensis]	XM_014439473.1	41	4.54e-10	XM_014439473.1 PREDICTED: Microplitis demolitor uncharacterized LOC103570899 (LOC103570899), mRNA	.	.	.	.	.	.	.	.	pfam13149	Mfa_like_1	Fimbrillin-like. A family of putative fimbrillin proteins found by clustering human gut metagenomic sequences. Analysis of structural comparisons shows this family to be part of the FimbA (CL0450) superfamily of adhesin components or fimbrillins.	.	.	.	.	.
genemark-scaffold_1604-processed-gene-1.44	2.27503	3.81479e-10	2.05709e-07	up	yes	genemark-scaffold_1604-processed-gene-1.44	protein_coding	chrscaffold_1604:116298-129011:+	.	.	.	.	.	.	.	.	.	.	.	.	.	.	.	.	pfam16001	DUF4775	Domain of unknown function (DUF4775). This family of proteins is functionally uncharacterized. This family of proteins is found in eukaryotes. Proteins in this family are typically between 308 and 484 amino acids in length.	.	.	.	.	.
genemark-scaffold_174-processed-gene-11.32	1.75237	2.92945e-07	6.10809e-05	up	yes	genemark-scaffold_174-processed-gene-11.32	protein_coding	chrscaffold_174:1118816-1120461:-	XP_012282258.1	291	2.12e-24	XP_012282258.1 uncharacterized protein LOC105700706 isoform X1 [Orussus abietinus]	.	.	.	.	.	.	.	.	.	.	.	.	pfam05750	Rubella_Capsid	Rubella capsid protein. Rubella virus is an enveloped positive-strand RNA virus of the family Togaviridae. Virions are composed of three structural proteins: a capsid and two membrane-spanning glycoproteins, E2 and E1. During virus assembly, the capsid interacts with genomic RNA to form nucleocapsids. It has been discovered that capsid phosphorylation serves to negatively regulate binding of vira…	.	.	.	.	.
genemark-scaffold_1924-processed-gene-0.39	-1.08807	0.000275703	0.00892637	down	yes	genemark-scaffold_1924-processed-gene-0.39	protein_coding	chrscaffold_1924:619-774:-	.	.	.	.	.	.	.	.	.	.	.	.	.	.	.	.	pfam14608	zf-CCCH_2	RNA-binding, Nab2-type zinc finger. This is an unusual zinc-finger family, and is represented by fingers 5-7 of Nab2. Nab2 ZnF5-7 are zinc-fingers of the type C-x8-C-x5-C-x3-H. Nab2 ZnFs function in the generation of export-competent mRNPs. Mab2 is a conserved polyadenosine-RNA-binding Zn finger protein required for both mRNA export and polyadenylation regulation and becomes attached to the mRNP …	.	.	.	.	.
genemark-scaffold_2462-processed-gene-0.25	-1.11807	0.000413646	0.0118908	down	yes	genemark-scaffold_2462-processed-gene-0.25	protein_coding	chrscaffold_2462:21147-22052:+	KFW05372.1	322	4.79e-32	KFW05372.1 Zinc finger protein 41, partial [Eurypyga helias]	.	.	.	.	Q80YP6	122	4e-30	Zinc finger protein interacting with ribonucleoprotein K	.	.	.	.	pfam13465	zf-H2C2_2	Zinc-finger double domain.	GO:0006355|regulation of transcription, DNA-templated;GO:0006351|transcription, DNA-templated;	GO:0005634|nucleus;	GO:0046872|metal ion binding;GO:0000977|RNA polymerase II regulatory region sequence-specific DNA binding;GO:0003700|transcription factor activity, sequence-specific DNA binding;	K09228	KRAB; KRAB domain-containing zinc finger protein
genemark-scaffold_2603-processed-gene-0.15	1.02328	0.0022951	0.036811	up	yes	genemark-scaffold_2603-processed-gene-0.15	protein_coding	chrscaffold_2603:37302-44710:+	XP_022193485.1	362	3.35e-31	XP_022193485.1 biorientation of chromosomes in cell division protein 1-like 1 isoform X1 [Nilaparvata lugens]	.	.	.	.	.	.	.	.	.	.	.	.	pfam03154	Atrophin-1	Atrophin-1 family. Atrophin-1 is the protein product of the dentatorubral-pallidoluysian atrophy (DRPLA) gene. DRPLA OMIM:125370 is a progressive neurodegenerative disorder. It is caused by the expansion of a CAG repeat in the DRPLA gene on chromosome 12p. This results in an extended polyglutamine region in atrophin-1, that is thought to confer toxicity to the protein, possibly through altering i…	.	.	.	.	.
genemark-scaffold_4-processed-gene-28.29	-1.13957	0.000975369	0.0209823	down	yes	genemark-scaffold_4-processed-gene-28.29	protein_coding	chrscaffold_4:2864166-2866494:-	.	.	.	.	.	.	.	.	.	.	.	.	.	.	.	.	pfam01033	Somatomedin_B	Somatomedin B domain.	.	.	.	.	.
genemark-scaffold_528-processed-gene-2.31	-1.14233	0.000578778	0.0149355	down	yes	genemark-scaffold_528-processed-gene-2.31	protein_coding	chrscaffold_528:276309-276578:+	.	.	.	.	.	.	.	.	.	.	.	.	.	.	.	.	pfam14411	LHH	A nuclease of the HNH/ENDO VII superfamily with conserved LHH. LHH is a predicted nuclease of the HNH/ENDO VII superfamily of the treble clef fold. The name is derived from the conserved motif, LHH. It is found in bacterial polymorphic toxin systems and functions as a toxin module. Like WHH and AHH, LHH nuclease contain 4 conserved histidines of which, the first one is predicted to bind metal-ion…	.	.	.	.	.
genemark-scaffold_540-processed-gene-7.18	1.53927	3.78131e-06	0.000404556	up	yes	genemark-scaffold_540-processed-gene-7.18	protein_coding	chrscaffold_540:786107-788032:+	PSN44272.1	2025	0	PSN44272.1 Sodium/calcium exchanger 3 [Blattella germanica]	.	.	.	.	S4R2P9	575	0	Sodium/calcium exchanger 3	.	.	.	.	pfam16494	Na_Ca_ex_C	C-terminal extension of sodium/calcium exchanger domain. Na_Ca_ex_C is a region of the higher eukaryote sodium/calcium exchanger domain that extends toward the C-terminal, and is cytoplasmic.	GO:1990034|calcium ion export from cell;GO:1990035|calcium ion import into cell;GO:0070588|calcium ion transmembrane transport;GO:0060402|calcium ion transport into cytosol;GO:0007154|cell communication;GO:0006874|cellular calcium ion homeostasis;GO:0071320|cellular response to cAMP;GO:0071456|cellular response to hypoxia;GO:0002244|hematopoietic progenitor cell differentiation;GO:0007612|learnin…	GO:0030054|cell junction;GO:0043197|dendritic spine;GO:0005789|endoplasmic reticulum membrane;GO:0005887|integral component of plasma membrane;GO:0031226|intrinsic component of plasma membrane;GO:0005874|microtubule;GO:0005741|mitochondrial outer membrane;GO:0031594|neuromuscular junction;GO:0043204|perikaryon;GO:0048471|perinuclear region of cytoplasm;GO:0042383|sarcolemma;GO:0016528|sarcoplasm;	GO:0015368|calcium:cation antiporter activity;GO:0005432|calcium:sodium antiporter activity;GO:0046872|metal ion binding;	K05849	SLC8A, NCX; solute carrier family 8 (sodium/calcium exchanger)
genemark-scaffold_891-processed-gene-1.45	1.31493	0.000137516	0.0054843	up	yes	genemark-scaffold_891-processed-gene-1.45	protein_coding	chrscaffold_891:155755-156805:-	POI31326.1	198	1.15e-18	POI31326.1 hypothetical protein CIB84_004923, partial [Bambusicola thoracicus]	XM_009023652.1	57	6.93e-20	XM_009023652.1 Helobdella robusta hypothetical protein partial mRNA	P63329	78.6	3e-17	Serine/threonine-protein phosphatase 2B catalytic subunit alpha isoform	SPBC1346.01c	64.7	9e-13	COG0639	pfam03148	Tektin	Tektin family. Tektins are cytoskeletal proteins. They have been demonstrated in such cellular sites as centrioles, basal bodies, and along ciliary and flagellar doublet microtubules. Tektins form unique protofilaments, organized as longitudinal polymers of tektin heterodimers with axial periodicity matching tubulin. Tektin polypeptides consist of several alpha-helical regions that are predicted …	GO:0033173|calcineurin-NFAT signaling cascade;GO:0006816|calcium ion transport;GO:0014898|cardiac muscle hypertrophy in response to stress;GO:0035690|cellular response to drug;GO:0071333|cellular response to glucose stimulus;GO:0060079|excitatory postsynaptic potential;GO:0000082|G1/S transition of mitotic cell cycle;GO:0050804|modulation of synaptic transmission;GO:0033555|multicellular organism…	GO:0005955|calcineurin complex;GO:0005829|cytosol;GO:0016020|membrane;GO:0005739|mitochondrion;GO:0005654|nucleoplasm;GO:0098794|postsynapse;GO:0042383|sarcolemma;GO:0030018|Z disc;	GO:0004723|calcium-dependent protein serine/threonine phosphatase activity;GO:0005516|calmodulin binding;GO:0033192|calmodulin-dependent protein phosphatase activity;GO:0008144|drug binding;GO:0046872|metal ion binding;GO:0004721|phosphoprotein phosphatase activity;GO:0046982|protein heterodimerization activity;GO:0004722|protein serine/threonine phosphatase activity;	K04348	PPP3C, CNA; serine/threonine-protein phosphatase 2B catalytic subunit [EC:3.1.3.16]
maker-scaffold_10-augustus-gene-6.37	2.25678	4.57535e-05	0.00248435	up	yes	maker-scaffold_10-augustus-gene-6.37	protein_coding	chrscaffold_10:576977-580497:+	KOX80984.1	503	7.32e-54	KOX80984.1 GTP-binding protein RAD [Melipona quadrifasciata]	XM_011553233.1	38	5e-08	XM_011553233.1 PREDICTED: Plutella xylostella uncharacterized LOC105383202 (LOC105383202), mRNA	O35929	96.3	7e-20	GTP-binding protein REM 1	SPAC17H9.09c	55.8	1e-07	COG1100	pfam00071	Ras	Ras family. Includes sub-families Ras, Rab, Rac, Ral, Ran, Rap Ypt1 and more. Shares P-loop motif with GTP_EFTU, arf and myosin_head. See pfam00009 pfam00025, pfam00063. As regards Rab GTPases, these are important regulators of vesicle formation, motility and fusion. They share a fold in common with all Ras GTPases: this is a six-stranded beta-sheet surrounded by five alpha-helices.	GO:0007264|small GTPase mediated signal transduction;	GO:0005622|intracellular;GO:0016020|membrane;	GO:0005525|GTP binding;	K07847	REM1; Rad and Gem related GTP binding protein 1
maker-scaffold_1000-augustus-gene-3.1	1.47454	1.91227e-07	4.59626e-05	up	yes	maker-scaffold_1000-augustus-gene-3.1	protein_coding	chrscaffold_1000:210135-221835:+	ADY75708.1	2044	0	ADY75708.1 projectin short variant, partial [Libellula pulchella]	HQ824712.1	579	0	HQ824712.1 Libellula pulchella projectin long variant (PEVK) mRNA, partial cds, alternatively spliced	Q18066	52.8	6e-06	Disorganized muscle protein 1	.	.	.	.	pfam07679	I-set	Immunoglobulin I-set domain.	.	GO:0005737|cytoplasm;	.	.	.
maker-scaffold_1000-snap-gene-3.31	1.48474	4.07379e-07	7.76901e-05	up	yes	maker-scaffold_1000-snap-gene-3.31	protein_coding	chrscaffold_1000:195425-200272:+	ADY75708.1	841	8.32e-105	ADY75708.1 projectin short variant, partial [Libellula pulchella]	HQ824712.1	313	1.04e-161	HQ824712.1 Libellula pulchella projectin long variant (PEVK) mRNA, partial cds, alternatively spliced	Q23551	52.8	4e-07	Twitchin	.	.	.	.	pfam07679	I-set	Immunoglobulin I-set domain.	GO:0051782|negative regulation of cell division;GO:0018105|peptidyl-serine phosphorylation;GO:0018107|peptidyl-threonine phosphorylation;	GO:0031672|A band;	GO:0005524|ATP binding;GO:0046872|metal ion binding;GO:0004674|protein serine/threonine kinase activity;	.	.
maker-scaffold_1000-snap-gene-3.34	2.04244	7.08635e-10	3.58696e-07	up	yes	maker-scaffold_1000-snap-gene-3.34	protein_coding	chrscaffold_1000:237200-249003:+	.	.	.	.	.	.	.	.	.	.	.	.	.	.	.	.	pfam10243	MIP-T3	Microtubule-binding protein MIP-T3. This protein, which interacts with both microtubules and TRAF3 (tumor necrosis factor receptor-associated factor 3), is conserved from worms to humans. The N-terminal region is the microtubule binding domain and is well-conserved; the C-terminal 100 residues, also well-conserved, constitute the coiled-coil region which binds to TRAF3. The central region of the …	.	.	.	.	.
maker-scaffold_1000-snap-gene-3.35	1.51012	7.07896e-06	0.00061844	up	yes	maker-scaffold_1000-snap-gene-3.35	protein_coding	chrscaffold_1000:269545-272822:+	XP_018903674.1	636	6.54e-75	XP_018903674.1 PREDICTED: twitchin isoform X10 [Bemisia tabaci]	.	.	.	.	Q23551	112	2e-27	Twitchin	.	.	.	.	pfam07679	I-set	Immunoglobulin I-set domain.	GO:0051782|negative regulation of cell division;GO:0018105|peptidyl-serine phosphorylation;GO:0018107|peptidyl-threonine phosphorylation;	GO:0031672|A band;	GO:0005524|ATP binding;GO:0046872|metal ion binding;GO:0004674|protein serine/threonine kinase activity;	.	.
maker-scaffold_1000-snap-gene-3.36	1.61222	1.01671e-06	0.000151423	up	yes	maker-scaffold_1000-snap-gene-3.36	protein_coding	chrscaffold_1000:279337-336950:+	XP_021915144.1	16315	0	XP_021915144.1 twitchin [Zootermopsis nevadensis]	XM_016985031.1	420	0	XM_016985031.1 PREDICTED: Nasonia vitripennis twitchin (LOC100116868), transcript variant X14, mRNA	Q23551	268	6e-70	Twitchin	.	.	.	.	pfam07679	I-set	Immunoglobulin I-set domain.	GO:0051782|negative regulation of cell division;GO:0018105|peptidyl-serine phosphorylation;GO:0018107|peptidyl-threonine phosphorylation;	GO:0031672|A band;	GO:0005524|ATP binding;GO:0046872|metal ion binding;GO:0004674|protein serine/threonine kinase activity;	.	.
maker-scaffold_1000-snap-gene-3.37	1.61278	2.65289e-07	5.71976e-05	up	yes	maker-scaffold_1000-snap-gene-3.37	protein_coding	chrscaffold_1000:336978-340494:+	XP_015599626.1	1727	0	XP_015599626.1 PREDICTED: twitchin isoform X18 [Cephus cinctus]	XM_011504898.1	72	2.49e-27	XM_011504898.1 PREDICTED: Ceratosolen solmsi marchali twitchin-like (LOC105366447), mRNA	Q23551	107	3e-23	Twitchin	.	.	.	.	pfam00041	fn3	Fibronectin type III domain.	GO:0051782|negative regulation of cell division;GO:0018105|peptidyl-serine phosphorylation;GO:0018107|peptidyl-threonine phosphorylation;	GO:0031672|A band;	GO:0005524|ATP binding;GO:0046872|metal ion binding;GO:0004674|protein serine/threonine kinase activity;	.	.
maker-scaffold_1003-snap-gene-1.29	1.06232	0.00118727	0.0237727	up	yes	maker-scaffold_1003-snap-gene-1.29	protein_coding	chrscaffold_1003:121585-123675:-	XP_021921397.1	420	1.78e-45	XP_021921397.1 protein brambleberry-like [Zootermopsis nevadensis] KDR18720.1 hypothetical protein L798_07030 [Zootermopsis nevadensis]	.	.	.	.	I6V1W0	117	4e-29	Protein brambleberry	.	.	.	.	pfam15011	CK2S	Casein Kinase 2 substrate. It is suggested that CK2S (C10orf109) is important in the regulation of cancer cell proliferation. Studies have indicated that CK2S is the downstream target of a protein kinase, casein kinase 2 (CK2), which is upregulated in cancer cells. CK2S has been found to be upregulated in cancer cells. The precise mechanism of CK2 targetting CK2S is not well characterized. It is …	GO:0061472|karyomere membrane fusion;GO:0007344|pronuclear fusion;	GO:0016021|integral component of membrane;GO:0031965|nuclear membrane;	.	.	.
maker-scaffold_1007-snap-gene-0.5	1.26635	1.34712e-05	0.000984405	up	yes	maker-scaffold_1007-snap-gene-0.5	protein_coding	chrscaffold_1007:7109-10336:+	PSN54913.1	1026	1.17e-136	PSN54913.1 Bone morphogenetic protein receptor type-1B [Blattella germanica]	XM_007941820.1	38	1.32e-08	XM_007941820.1 PREDICTED: Orycteropus afer afer activin A receptor, type I (ACVR1), mRNA	P36898	314	3e-102	Bone morphogenetic protein receptor type-1B	.	.	.	.	pfam07714	Pkinase_Tyr	Protein tyrosine kinase.	GO:0030509|BMP signaling pathway;GO:0043010|camera-type eye development;GO:0001502|cartilage condensation;GO:0030154|cell differentiation;GO:0071773|cellular response to BMP stimulus;GO:0071363|cellular response to growth factor stimulus;GO:0002063|chondrocyte development;GO:0002062|chondrocyte differentiation;GO:0009953|dorsal/ventral pattern formation;GO:0060350|endochondral bone morphogenesis;…	GO:0030425|dendrite;GO:0016021|integral component of membrane;GO:0043025|neuronal cell body;GO:0005886|plasma membrane;	GO:0005524|ATP binding;GO:0001948|glycoprotein binding;GO:0046872|metal ion binding;GO:0004674|protein serine/threonine kinase activity;GO:0004702|receptor signaling protein serine/threonine kinase activity;GO:0046332|SMAD binding;GO:0005025|transforming growth factor beta receptor activity, type I;GO:0005024|transforming growth factor beta-activated receptor activity;GO:0004675|transmembrane rec…	K13578	BMPR1B, ALK6; bone morphogenetic protein receptor type-1B [EC:2.7.11.30]
maker-scaffold_101-snap-gene-21.12	2.45822	6.87637e-13	8.27174e-10	up	yes	maker-scaffold_101-snap-gene-21.12	protein_coding	chrscaffold_101:2125966-2132256:-	PNF24632.1	687	1.61e-84	PNF24632.1 hypothetical protein B7P43_G00747, partial [Cryptotermes secundus]	XM_016989551.1	110	7.49e-49	XM_016989551.1 PREDICTED: Nasonia vitripennis junctophilin-1 (LOC100114793), transcript variant X2, mRNA	Q9GKY8	169	9e-48	Junctophilin-1	.	.	.	.	pfam02493	MORN	MORN repeat. The MORN (Membrane Occupation and Recognition Nexus) repeat is found in multiple copies in several proteins including junctophilins (see Takeshima et al. Mol. Cell 2000;6:11-22). A MORN-repeat protein has been identified in the parasite Toxoplasma gondiis a dynamic component of cell division apparatus in Toxoplasma gondii. It has been hypothesized to functions as a linker protein bet…	.	GO:0016021|integral component of membrane;GO:0030314|junctional membrane complex;GO:0005886|plasma membrane;GO:0033017|sarcoplasmic reticulum membrane;	.	K19530	JPH; junctophilin
maker-scaffold_1021-snap-gene-0.26	1.35571	6.15993e-05	0.00313775	up	yes	maker-scaffold_1021-snap-gene-0.26	protein_coding	chrscaffold_1021:33946-34674:-	PSN39502.1	502	7.63e-59	PSN39502.1 hypothetical protein C0J52_17781 [Blattella germanica]	KX119144.1	39	1.39e-09	KX119144.1 Schistosoma japonicum isolate Hunan heat shock transcription factor isoform 3 (HSF) mRNA, complete cds, alternatively spliced	P22813	171	1e-49	Heat shock factor protein	YGL073w	101	1e-24	COG5169	pfam00447	HSF_DNA-bind	HSF-type DNA-binding.	GO:0042742|defense response to bacterium;GO:0050832|defense response to fungus;GO:0045892|negative regulation of transcription, DNA-templated;GO:0022008|neurogenesis;GO:0043388|positive regulation of DNA binding;GO:0045944|positive regulation of transcription from RNA polymerase II promoter;GO:0045893|positive regulation of transcription, DNA-templated;GO:0009408|response to heat;GO:0031427|respo…	GO:0000785|chromatin;GO:0005634|nucleus;GO:0005700|polytene chromosome;	GO:0003677|DNA binding;GO:0042802|identical protein binding;GO:0043565|sequence-specific DNA binding;GO:0003700|transcription factor activity, sequence-specific DNA binding;	K09414	HSF1; heat shock transcription factor 1
maker-scaffold_1046-augustus-gene-1.28	1.02907	0.000164007	0.00613576	up	yes	maker-scaffold_1046-augustus-gene-1.28	protein_coding	chrscaffold_1046:112006-112894:-	KDR21136.1	486	1.02e-60	KDR21136.1 Cyclin-T [Zootermopsis nevadensis]	XM_001353294.3	57	1.56e-19	XM_001353294.3 Drosophila pseudoobscura pseudoobscura uncharacterized protein (Dpse\GA19492), mRNA	Q9XT26	154	4e-43	Cyclin-T1	SPBC32F12.06	55.8	3e-09	COG5333	pfam00134	Cyclin_N	Cyclin, N-terminal domain. Cyclins regulate cyclin dependent kinases (CDKs). Cyclin-0 (CCNO) is a Uracil-DNA glycosylase that is related to other cyclins. Cyclins contain two domains of similar all-alpha fold, of which this family corresponds with the N-terminal domain.	GO:0007049|cell cycle;GO:0051301|cell division;GO:1900364|negative regulation of mRNA polyadenylation;GO:0045737|positive regulation of cyclin-dependent protein serine/threonine kinase activity;GO:1901409|positive regulation of phosphorylation of RNA polymerase II C-terminal domain;GO:0045944|positive regulation of transcription from RNA polymerase II promoter;GO:0006468|protein phosphorylation;G…	GO:0000307|cyclin-dependent protein kinase holoenzyme complex;GO:0008024|positive transcription elongation factor complex b;GO:0005634|nucleus;	GO:0097322|7SK snRNA binding;GO:0003682|chromatin binding;GO:0016538|cyclin-dependent protein serine/threonine kinase regulator activity;GO:0044212|transcription regulatory region DNA binding;	K15188	CCNT; cyclin T
maker-scaffold_1047-snap-gene-1.19	1.66313	0.000247182	0.00829491	up	yes	maker-scaffold_1047-snap-gene-1.19	protein_coding	chrscaffold_1047:130412-132387:+	XP_021931377.1	500	1.47e-56	XP_021931377.1 phospholipid transfer protein C2CD2L isoform X7 [Zootermopsis nevadensis]	.	.	.	.	.	.	.	.	.	.	.	.	pfam07470	Glyco_hydro_88	Glycosyl Hydrolase Family 88. Unsaturated glucuronyl hydrolase catalyzes the hydrolytic release of unsaturated glucuronic acids from oligosaccharides (EC:3.2.1.-) produced by the reactions of polysaccharide lyases.	.	.	.	.	.
maker-scaffold_107-augustus-gene-6.42	1.52252	0.00274003	0.0411215	up	yes	maker-scaffold_107-augustus-gene-6.42	protein_coding	chrscaffold_107:644362-649571:+	XP_017763462.1	484	4.82e-55	XP_017763462.1 PREDICTED: synaptic vesicle glycoprotein 2B-like isoform X2 [Eufriesea mexicana]	.	.	.	.	Q5R4L9	140	5e-36	Synaptic vesicle glycoprotein 2A	.	.	.	.	pfam00083	Sugar_tr	Sugar (and other) transporter.	GO:0006836|neurotransmitter transport;	GO:0030054|cell junction;GO:0016021|integral component of membrane;GO:0030672|synaptic vesicle membrane;	GO:0022857|transmembrane transporter activity;	K06258	SV2; MFS transporter, VNT family, synaptic vesicle glycoprotein 2
maker-scaffold_107-snap-gene-11.32	2.04367	0.000907521	0.0200733	up	yes	maker-scaffold_107-snap-gene-11.32	protein_coding	chrscaffold_107:1096848-1097941:+	AIE40092.1	544	1.05e-66	AIE40092.1 acetylcholinesterase 2, partial [Lyriothemis pachygastra]	KJ722725.1	168	2.55e-81	KJ722725.1 Lyriothemis pachygastra acetylcholinesterase 2 mRNA, partial cds	Q27677	176	1e-51	Acetylcholinesterase	.	.	.	.	pfam00135	COesterase	Carboxylesterase family.	GO:0001507|acetylcholine catabolic process in synaptic cleft;	GO:0031225|anchored component of membrane;GO:0030054|cell junction;GO:0005886|plasma membrane;GO:0043083|synaptic cleft;	GO:0003990|acetylcholinesterase activity;	.	.
maker-scaffold_1081-augustus-gene-0.21	-1.56984	0.00347007	0.0479372	down	yes	maker-scaffold_1081-augustus-gene-0.21	protein_coding	chrscaffold_1081:41717-47004:+	PSN43909.1	1485	0	PSN43909.1 Chitooligosaccharidolytic beta-N-acetylglucosaminidase [Blattella germanica]	.	.	.	.	P49010	479	5e-161	Chitooligosaccharidolytic beta-N-acetylglucosaminidase	SMb21160	122	2e-28	COG3525	pfam00728	Glyco_hydro_20	Glycosyl hydrolase family 20, catalytic domain. This domain has a TIM barrel fold.	GO:0006032|chitin catabolic process;GO:0000272|polysaccharide catabolic process;	.	GO:0004563|beta-N-acetylhexosaminidase activity;	K12373	HEXA_B; hexosaminidase [EC:3.2.1.52]
maker-scaffold_1085-augustus-gene-3.4	1.5761	0.00129231	0.0251046	up	yes	maker-scaffold_1085-augustus-gene-3.4	protein_coding	chrscaffold_1085:277707-281405:-	.	.	.	.	.	.	.	.	.	.	.	.	.	.	.	.	pfam06682	SARAF	SOCE-associated regulatory factor of calcium homoeostasis. SARAF is as family of eukaryotic proteins embedded in the ER. SARAF is SOCE-associated regulatory factor, where SOCE is store operated calcium entry. ie a mechanism governing calcium homoeostasis in the cell and the mitochondria. SOCE involves the enabling of Ca2+ release-activated Ca2+ (CRAC) channels. SARAF is a single pass ER membrane …	.	.	.	.	.
maker-scaffold_1091-snap-gene-11.44	-2.38503	0.000133653	0.00538678	down	yes	maker-scaffold_1091-snap-gene-11.44	protein_coding	chrscaffold_1091:1113042-1123186:+	.	.	.	.	.	.	.	.	.	.	.	.	.	.	.	.	pfam13868	TPH	Trichohyalin-plectin-homology domain. This family is a mixtrue of two different families of eukaryotic proteins. Trichoplein or mitostatin, was first defined as a meiosis-specific nuclear structural protein. It has since been linked with mitochondrial movement. It is associated with the mitochondrial outer membrane, and over-expression leads to reduction in mitochondrial motility whereas lack of …	.	.	.	.	.
maker-scaffold_11-augustus-gene-28.14	1.05318	0.00127125	0.0248808	up	yes	maker-scaffold_11-augustus-gene-28.14	protein_coding	chrscaffold_11:2821756-2823686:-	XP_021931725.1	828	6.45e-103	XP_021931725.1 clathrin interactor 1 isoform X3 [Zootermopsis nevadensis]	XM_016295101.1	51	1.06e-15	XM_016295101.1 PREDICTED: Sinocyclocheilus grahami clathrin interactor 1-like (LOC107602569), mRNA	Q14677	243	4e-72	Clathrin interactor 1	.	.	.	.	pfam01417	ENTH	ENTH domain. The ENTH (Epsin N-terminal homology) domain is found in proteins involved in endocytosis and cytoskeletal machinery. The function of the ENTH domain is unknown.	GO:0048268|clathrin coat assembly;GO:0006897|endocytosis;	GO:0005913|cell-cell adherens junction;GO:0030136|clathrin-coated vesicle;GO:0005829|cytosol;GO:0005794|Golgi apparatus;GO:0043231|intracellular membrane-bounded organelle;GO:0016020|membrane;GO:0005654|nucleoplasm;GO:0048471|perinuclear region of cytoplasm;	GO:0098641|cadherin binding involved in cell-cell adhesion;GO:0030276|clathrin binding;GO:0008289|lipid binding;	.	.
maker-scaffold_110-augustus-gene-5.47	1.81945	0.000194897	0.00695844	up	yes	maker-scaffold_110-augustus-gene-5.47	protein_coding	chrscaffold_110:533347-536140:-	XP_022906572.1	573	2.23e-73	XP_022906572.1 potassium channel subfamily T member 1-like, partial [Onthophagus taurus]	.	.	.	.	Q8QFV0	128	7e-33	Potassium channel subfamily T member 1	.	.	.	.	pfam14798	Ca_hom_mod	Calcium homeostasis modulator. This family of proteins control cytosolic calcium concentration. They are transmembrane proteins which may be pore-forming ion channels.	.	GO:0008076|voltage-gated potassium channel complex;	GO:0015269|calcium-activated potassium channel activity;GO:0005249|voltage-gated potassium channel activity;	K04946	KCNT1; potassium channel subfamily T member 1
maker-scaffold_110-snap-gene-5.51	2.4337	1.81021e-14	4.044e-11	up	yes	maker-scaffold_110-snap-gene-5.51	protein_coding	chrscaffold_110:480014-492619:-	XP_023712050.1	1860	0	XP_023712050.1 potassium channel subfamily T member 2 [Cryptotermes secundus]	XM_017181687.1	459	0	XM_017181687.1 PREDICTED: Drosophila kikkawai potassium channel subfamily T member 2 (LOC108085154), transcript variant X6, mRNA	Q8QFV0	474	5e-153	Potassium channel subfamily T member 1	.	.	.	.	pfam03493	BK_channel_a	Calcium-activated BK potassium channel alpha subunit.	.	GO:0008076|voltage-gated potassium channel complex;	GO:0015269|calcium-activated potassium channel activity;GO:0005249|voltage-gated potassium channel activity;	K04946	KCNT1; potassium channel subfamily T member 1
maker-scaffold_1107-snap-gene-2.63	1.19483	0.000169756	0.00629061	up	yes	maker-scaffold_1107-snap-gene-2.63	protein_coding	chrscaffold_1107:120894-131905:+	XP_023702222.1	2383	0	XP_023702222.1 GATOR complex protein DEPDC5 [Cryptotermes secundus]	XM_011645575.1	333	3.52e-172	XM_011645575.1 PREDICTED: Pogonomyrmex barbatus DEP domain-containing protein 5 (LOC105431416), transcript variant X2, mRNA	O75140	586	0	DEP domain-containing protein 5	.	.	.	.	pfam12257	IML1	Vacuolar membrane-associated protein Iml1. Proteins in this family contain a DEP domain, which is a globular domain of about 80 residues. This entry includes vacuolar membrane-associated protein Iml1 and DEP domain-containing protein 5/DDB_G0279099. In Saccharomyces cerevisiae, Iml1 is a subunit of both the SEA (Seh1-associated) and Iml1 complexes (Iml1-Npr2-Npr3). SEA complex is associates dynam…	GO:0034198|cellular response to amino acid starvation;GO:0035556|intracellular signal transduction;GO:0032007|negative regulation of TOR signaling;GO:1904262|negative regulation of TORC1 signaling;GO:0010506|regulation of autophagy;	GO:0005829|cytosol;GO:1990130|Iml1 complex;GO:0005765|lysosomal membrane;GO:0005764|lysosome;GO:0048471|perinuclear region of cytoplasm;	GO:0005096|GTPase activator activity;GO:0032403|protein complex binding;	.	.
maker-scaffold_1107-snap-gene-2.67	-1.92224	0.00116445	0.0236489	down	yes	maker-scaffold_1107-snap-gene-2.67	protein_coding	chrscaffold_1107:367749-372192:-	XP_023313047.1	153	9.26e-18	XP_023313047.1 uncharacterized protein LOC108908517 [Anoplophora glabripennis]	XM_017157567.1	39	2.76e-09	XM_017157567.1 PREDICTED: Drosophila takahashii uncharacterized LOC108068153 (LOC108068153), mRNA	.	.	.	.	.	.	.	.	pfam16066	DUF4808	Domain of unknown function (DUF4808). This presumed domain is functionally uncharacterized. This domain family is found in eukaryotes, and is typically between 106 and 135 amino acids in length.	.	.	.	.	.
maker-scaffold_1112-augustus-gene-3.35	1.73529	0.000846171	0.0192053	up	yes	maker-scaffold_1112-augustus-gene-3.35	protein_coding	chrscaffold_1112:332767-340543:+	ERL93570.1	323	2.31e-30	ERL93570.1 hypothetical protein D910_10858 [Dendroctonus ponderosae]	.	.	.	.	Q7KRI2	61.2	9e-10	Longitudinals lacking protein-like	.	.	.	.	pfam00651	BTB	BTB/POZ domain. The BTB (for BR-C, ttk and bab) or POZ (for Pox virus and Zinc finger) domain is present near the N-terminus of a fraction of zinc finger (pfam00096) proteins and in proteins that contain the pfam01344 motif such as Kelch and a family of pox virus proteins. The BTB/POZ domain mediates homomeric dimerization and in some instances heteromeric dimerization. The structure of the dimer…	GO:0016569|covalent chromatin modification;GO:0006342|chromatin silencing;GO:0001700|embryonic development via the syncytial blastoderm;GO:0016458|gene silencing;GO:0035167|larval lymph gland hemopoiesis;GO:0045892|negative regulation of transcription, DNA-templated;GO:0045893|positive regulation of transcription, DNA-templated;GO:0006357|regulation of transcription from RNA polymerase II promote…	GO:0000794|condensed nuclear chromosome;GO:0005634|nucleus;GO:0031519|PcG protein complex;GO:0005700|polytene chromosome;	GO:0003677|DNA binding;GO:0031208|POZ domain binding;GO:0042803|protein homodimerization activity;GO:0003700|transcription factor activity, sequence-specific DNA binding;	.	.
maker-scaffold_1125-snap-gene-2.61	2.20778	0.000286814	0.00912409	up	yes	maker-scaffold_1125-snap-gene-2.61	protein_coding	chrscaffold_1125:334558-343615:+	XP_023701660.1	1082	3.74e-142	XP_023701660.1 gamma-aminobutyric acid receptor subunit alpha-2-like isoform X2 [Cryptotermes secundus]	.	.	.	.	Q16445	256	4e-79	Gamma-aminobutyric acid receptor subunit alpha-6	.	.	.	.	pfam02931	Neur_chan_LBD	Neurotransmitter-gated ion-channel ligand binding domain. This family is the extracellular ligand binding domain of these ion channels. This domain forms a pentameric arrangement in the known structure.	GO:0007214|gamma-aminobutyric acid signaling pathway;GO:0034220|ion transmembrane transport;GO:0007165|signal transduction;GO:0006810|transport;	GO:0030054|cell junction;GO:0034707|chloride channel complex;GO:1902711|GABA-A receptor complex;GO:0005887|integral component of plasma membrane;GO:0005886|plasma membrane;GO:0045211|postsynaptic membrane;	GO:0008503|benzodiazepine receptor activity;GO:0005254|chloride channel activity;GO:0005230|extracellular ligand-gated ion channel activity;GO:0004890|GABA-A receptor activity;	K05175	GABRA; gamma-aminobutyric acid receptor subunit alpha
maker-scaffold_115-augustus-gene-15.23	1.43396	0.00104734	0.0219255	up	yes	maker-scaffold_115-augustus-gene-15.23	protein_coding	chrscaffold_115:1538191-1542265:+	KZS07838.1	480	5.41e-55	KZS07838.1 Dipeptidyl peptidase 2 [Daphnia magna]	.	.	.	.	Q2TA14	159	6e-44	Lysosomal Pro-X carboxypeptidase	.	.	.	.	pfam05577	Peptidase_S28	Serine carboxypeptidase S28. These serine proteases include several eukaryotic enzymes such as lysosomal Pro-X carboxypeptidase, dipeptidyl-peptidase II, and thymus-specific serine peptidase.	GO:0060055|angiogenesis involved in wound healing;GO:0003085|negative regulation of systemic arterial blood pressure;GO:0006508|proteolysis;GO:0043535|regulation of blood vessel endothelial cell migration;	GO:0005764|lysosome;	GO:0008239|dipeptidyl-peptidase activity;GO:0004185|serine-type carboxypeptidase activity;	K01285	PRCP; lysosomal Pro-X carboxypeptidase [EC:3.4.16.2]
maker-scaffold_115-snap-gene-16.66	1.58672	0.000300799	0.00946457	up	yes	maker-scaffold_115-snap-gene-16.66	protein_coding	chrscaffold_115:1609287-1615883:+	XP_023706458.1	1432	0	XP_023706458.1 kinesin-like protein KIF3A isoform X2 [Cryptotermes secundus]	KP410581.1	130	1.52e-59	KP410581.1 Larimichthys crocea kinesin-like protein KIF3A (kif3a) mRNA, complete cds	Q5R4H3	527	4e-180	Kinesin-like protein KIF3A	SPAC1834.07	262	1e-79	COG5059	pfam00225	Kinesin	Kinesin motor domain.	GO:0042384|cilium assembly;GO:0007018|microtubule-based movement;	GO:0005737|cytoplasm;GO:0005874|microtubule;GO:0072372|primary cilium;	GO:0005524|ATP binding;GO:0003777|microtubule motor activity;	K10394	KIF3_17; kinesin family member 3/17
maker-scaffold_1151-augustus-gene-1.8	-2.18386	0.00108597	0.0224569	down	yes	maker-scaffold_1151-augustus-gene-1.8	protein_coding	chrscaffold_1151:160126-172132:+	XP_012167889.1	316	6.87e-27	XP_012167889.1 lebercilin isoform X1 [Bombus terrestris]	.	.	.	.	.	.	.	.	.	.	.	.	pfam15619	Lebercilin	Ciliary protein causing Leber congenital amaurosis disease. Lebercilin is a family of eukaryotic ciliary proteins. Mutations in the gene, LCA5, are implicated in the disease Leber congenital amaurosis. In photoreceptors, lebercilin is uniquely localized at the cilium that bridges the inner and outer segments. Lebercilin functions as an integral element of selective protein transport through photo…	.	.	.	.	.
maker-scaffold_118-augustus-gene-16.37	1.18396	0.00145859	0.0271655	up	yes	maker-scaffold_118-augustus-gene-16.37	protein_coding	chrscaffold_118:1763760-1774094:+	XP_023711607.1	760	6.77e-84	XP_023711607.1 uncharacterized protein LOC111866666 [Cryptotermes secundus] PNF29619.1 hypothetical protein B7P43_G16738 [Cryptotermes secundus]	.	.	.	.	Q9NZR2	58.5	8e-07	Low-density lipoprotein receptor-related protein 1B	.	.	.	.	pfam00057	Ldl_recept_a	Low-density lipoprotein receptor domain class A.	GO:0015031|protein transport;GO:0006898|receptor-mediated endocytosis;	GO:0016021|integral component of membrane;GO:0043235|receptor complex;	GO:0005509|calcium ion binding;	.	.
maker-scaffold_118-snap-gene-2.49	-2.04626	0.00264402	0.040182	down	yes	maker-scaffold_118-snap-gene-2.49	protein_coding	chrscaffold_118:154696-161530:-	XP_015588329.1	1048	7.7e-134	XP_015588329.1 PREDICTED: short transient receptor potential channel 4-like [Cephus cinctus]	.	.	.	.	O62852	169	2e-44	Short transient receptor potential channel 5	.	.	.	.	pfam00520	Ion_trans	Ion transport protein. This family contains sodium, potassium and calcium ion channels. This family is 6 transmembrane helices in which the last two helices flank a loop which determines ion selectivity. In some sub-families (e.g. Na channels) the domain is repeated four times, whereas in others (e.g. K channels) the protein forms as a tetramer in the membrane.	.	GO:0034704|calcium channel complex;GO:0005886|plasma membrane;	GO:0005262|calcium channel activity;GO:0070679|inositol 1,4,5 trisphosphate binding;	K04968	TRPC5; transient receptor potential cation channel subfamily C member 5
maker-scaffold_1185-snap-gene-2.46	1.10362	0.00278834	0.0415277	up	yes	maker-scaffold_1185-snap-gene-2.46	protein_coding	chrscaffold_1185:228551-229613:-	XP_023716663.1	605	2.07e-71	XP_023716663.1 cell division cycle protein 27 homolog isoform X1 [Cryptotermes secundus] PNF24399.1 Cell division cycle protein 27-like protein [Cryptotermes secundus]	.	.	.	.	P30260	190	4e-55	Cell division cycle protein 27 homolog	SPAC17C9.01c	67	2e-12	COG0457	pfam12895	ANAPC3	Anaphase-promoting complex, cyclosome, subunit 3. Apc3, otherwise known as Cdc27, is one of the subunits of the anaphase-promoting complex or cyclosome. The anaphase-promoting complex is a multiprotein subunit E3 ubiquitin ligase complex that controls segregation of chromosomes and exit from mitosis in eukaryotes. The protein members of this family contain TPR repeats just as those of Apc7 do, an…	GO:0031145|anaphase-promoting complex-dependent proteasomal ubiquitin-dependent protein catabolic process;GO:0008283|cell proliferation;GO:0007091|metaphase/anaphase transition of mitotic cell cycle;GO:0051436|negative regulation of ubiquitin-protein ligase activity involved in mitotic cell cycle;GO:0051437|positive regulation of ubiquitin-protein ligase activity involved in regulation of mitotic…	GO:0005680|anaphase-promoting complex;GO:0005813|centrosome;GO:0005737|cytoplasm;GO:0005829|cytosol;GO:0005654|nucleoplasm;GO:0005634|nucleus;GO:0005819|spindle;	GO:0019903|protein phosphatase binding;	K03350	APC3, CDC27; anaphase-promoting complex subunit 3
maker-scaffold_12-augustus-gene-10.17	1.40634	0.000133306	0.00538665	up	yes	maker-scaffold_12-augustus-gene-10.17	protein_coding	chrscaffold_12:972112-976585:+	PSN38130.1	796	4.22e-99	PSN38130.1 hypothetical protein C0J52_08225 [Blattella germanica]	.	.	.	.	O60237	233	2e-69	Protein phosphatase 1 regulatory subunit 12B	FN0178	69.3	2e-13	COG0666	pfam12796	Ank_2	Ankyrin repeats (3 copies).	GO:0000086|G2/M transition of mitotic cell cycle;GO:0006937|regulation of muscle contraction;GO:0007165|signal transduction;	GO:0031672|A band;GO:0015629|actin cytoskeleton;GO:0005829|cytosol;GO:0005654|nucleoplasm;GO:0005886|plasma membrane;GO:0030018|Z disc;	GO:0008047|enzyme activator activity;GO:0019208|phosphatase regulator activity;	K12329	PPP1R12B, MYPT2; protein phosphatase 1 regulatory subunit 12B
maker-scaffold_12-augustus-gene-7.5	1.16509	0.000200464	0.0070484	up	yes	maker-scaffold_12-augustus-gene-7.5	protein_coding	chrscaffold_12:728832-731690:-	XP_022188489.1	721	1.61e-82	XP_022188489.1 F-actin-methionine sulfoxide oxidase Mical [Nilaparvata lugens]	.	.	.	.	F1QH17	129	9e-31	Protein-methionine sulfoxide oxidase mical3a	SPAC15A10.08	81.6	4e-16	COG5069	pfam00307	CH	Calponin homology (CH) domain. The CH domain is found in both cytoskeletal proteins and signal transduction proteins. The CH domain is involved in actin binding in some members of the family. However in calponins there is evidence that the CH domain is not involved in its actin binding activity. Most member proteins have from two to four copies of the CH domain, however some proteins such as calp…	GO:0030042|actin filament depolymerization;GO:0007010|cytoskeleton organization;GO:0006887|exocytosis;GO:0055114|oxidation-reduction process;	GO:0005737|cytoplasm;GO:0005856|cytoskeleton;GO:0005634|nucleus;	GO:0003779|actin binding;GO:0071949|FAD binding;GO:0016709|oxidoreductase activity, acting on paired donors, with incorporation or reduction of molecular oxygen, NAD(P)H as one donor, and incorporation of one atom of oxygen;GO:0008270|zinc ion binding;	.	.
maker-scaffold_12-snap-gene-7.31	1.33522	0.00117826	0.0237444	up	yes	maker-scaffold_12-snap-gene-7.31	protein_coding	chrscaffold_12:735798-743655:-	XP_023714226.1	2019	0	XP_023714226.1 protein-methionine sulfoxide oxidase mical3a isoform X4 [Cryptotermes secundus]	XM_016672044.1	58	2.19e-19	XM_016672044.1 PREDICTED: Poecilia formosa protein-methionine sulfoxide oxidase mical3a (LOC103138857), transcript variant X2, mRNA	D4A1F2	616	0	Protein-methionine sulfoxide oxidase MICAL2	.	.	.	.	pfam07992	Pyr_redox_2	Pyridine nucleotide-disulphide oxidoreductase. This family includes both class I and class II oxidoreductases and also NADH oxidases and peroxidases. This domain is actually a small NADH binding domain within a larger FAD binding domain.	GO:0030042|actin filament depolymerization;GO:0007010|cytoskeleton organization;GO:0007507|heart development;GO:0001947|heart looping;GO:0055114|oxidation-reduction process;GO:0010735|positive regulation of transcription via serum response element binding;GO:0019417|sulfur oxidation;	GO:0005634|nucleus;	GO:0003779|actin binding;GO:0071949|FAD binding;GO:0043914|NADPH:sulfur oxidoreductase activity;GO:0016709|oxidoreductase activity, acting on paired donors, with incorporation or reduction of molecular oxygen, NAD(P)H as one donor, and incorporation of one atom of oxygen;GO:0008270|zinc ion binding;	.	.
maker-scaffold_1200-augustus-gene-6.13	1.25694	0.000460621	0.0127627	up	yes	maker-scaffold_1200-augustus-gene-6.13	protein_coding	chrscaffold_1200:590155-598325:+	XP_021934764.1	276	4.11e-23	XP_021934764.1 uncharacterized protein LOC110837195 isoform X4 [Zootermopsis nevadensis]	.	.	.	.	.	.	.	.	.	.	.	.	pfam07884	VKOR	Vitamin K epoxide reductase family. Vitamin K epoxide reductase (VKOR) recycles reduced vitamin K, which is used subsequently as a co-factor in the gamma-carboxylation of glutamic acid residues in blood coagulation enzymes. VKORC1 is a member of a large family of predicted enzymes that are present in vertebrates, Drosophila, plants, bacteria and archaea. Four cysteine residues and one residue, wh…	.	.	.	.	.
maker-scaffold_1203-augustus-gene-0.37	1.69553	1.93985e-07	4.59626e-05	up	yes	maker-scaffold_1203-augustus-gene-0.37	protein_coding	chrscaffold_1203:75806-77346:-	PNF42301.1	360	6.4e-39	PNF42301.1 hypothetical protein B7P43_G05511, partial [Cryptotermes secundus]	.	.	.	.	.	.	.	.	.	.	.	.	pfam06732	Pescadillo_N	Pescadillo N-terminus. This family represents the N-terminal region of Pescadillo. Pescadillo protein localizes to distinct substructures of the interphase nucleus including nucleoli, the site of ribosome biogenesis. During mitosis pescadillo closely associates with the periphery of metaphase chromosomes and by late anaphase is associated with nucleolus-derived foci and prenucleolar bodies. Blast…	.	.	.	.	.
maker-scaffold_1203-augustus-gene-0.38	1.97893	8.97194e-12	8.76895e-09	up	yes	maker-scaffold_1203-augustus-gene-0.38	protein_coding	chrscaffold_1203:84435-88378:-	XP_015600451.1	407	1.28e-42	XP_015600451.1 PREDICTED: uncharacterized protein LOC107270181 isoform X7 [Cephus cinctus]	.	.	.	.	.	.	.	.	.	.	.	.	pfam14314	Methyltrans_Mon	Virus-capping methyltransferase. This is the methyltransferase region of the Mononegavirales single-stranded RNA viral RNA polymerase enzymes. This region is involved in the mRNA-capping of the virion particles.	.	.	.	.	.
maker-scaffold_1217-snap-gene-0.8	2.00735	4.77165e-06	0.000478328	up	yes	maker-scaffold_1217-snap-gene-0.8	protein_coding	chrscaffold_1217:58719-60900:-	PSN44076.1	660	1.01e-86	PSN44076.1 Four and a half LIM domains protein 2 [Blattella germanica]	AK275935.1	242	2.54e-122	AK275935.1 Gryllus bimaculatus mRNA, GBcontig22796	Q14192	81.6	7e-18	Four and a half LIM domains protein 2	.	.	.	.	pfam00412	LIM	LIM domain. This family represents two copies of the LIM structural domain.	GO:0030521|androgen receptor signaling pathway;GO:0055014|atrial cardiac muscle cell development;GO:0060347|heart trabecula formation;GO:0043066|negative regulation of apoptotic process;GO:0000122|negative regulation of transcription from RNA polymerase II promoter;GO:0001649|osteoblast differentiation;GO:0045893|positive regulation of transcription, DNA-templated;GO:0009725|response to hormone;G…	GO:0015629|actin cytoskeleton;GO:0005925|focal adhesion;GO:0031430|M band;GO:0005654|nucleoplasm;GO:0005634|nucleus;GO:0030018|Z disc;	GO:0050681|androgen receptor binding;GO:0003713|transcription coactivator activity;GO:0008134|transcription factor binding;GO:0008270|zinc ion binding;	K14380	FHL2; four and a half LIM domains protein 2
maker-scaffold_1222-augustus-gene-2.8	1.54363	0.00246423	0.0384971	up	yes	maker-scaffold_1222-augustus-gene-2.8	protein_coding	chrscaffold_1222:243212-247681:-	.	.	.	.	.	.	.	.	.	.	.	.	.	.	.	.	pfam11893	DUF3413	Domain of unknown function (DUF3413). This presumed domain is functionally uncharacterized. This domain is found in bacteria. This domain is about 250 amino acids in length. This domain is found associated with pfam00884.	.	.	.	.	.
maker-scaffold_1222-snap-gene-0.26	1.34106	8.48672e-07	0.00013508	up	yes	maker-scaffold_1222-snap-gene-0.26	protein_coding	chrscaffold_1222:57730-68135:-	XP_023725348.1	1596	0	XP_023725348.1 calpain-A-like isoform X2 [Cryptotermes secundus] XP_023725349.1 calpain-A-like isoform X2 [Cryptotermes secundus] XP_023725350.1 calpain-A-like isoform X2 [Cryptotermes secundus]	XM_017638900.1	52	2.87e-16	XM_017638900.1 PREDICTED: Rhagoletis zephyria calpain-A-like (LOC108382533), partial mRNA	Q11002	556	0	Calpain-A	.	.	.	.	pfam00648	Peptidase_C2	Calpain family cysteine protease.	GO:0021919|BMP signaling pathway involved in spinal cord dorsal/ventral patterning;GO:0042335|cuticle development;GO:0050832|defense response to fungus;GO:0008340|determination of adult lifespan;GO:0009953|dorsal/ventral pattern formation;GO:0008345|larval locomotory behavior;GO:0007520|myoblast fusion;GO:0006909|phagocytosis;GO:0016540|protein autoprocessing;GO:0006508|proteolysis;	GO:0015629|actin cytoskeleton;GO:0005737|cytoplasm;GO:0005622|intracellular;GO:0043025|neuronal cell body;	GO:0005509|calcium ion binding;GO:0004198|calcium-dependent cysteine-type endopeptidase activity;	K08585	CAPNN; calpain, invertebrate [EC:3.4.22.-]
maker-scaffold_123-snap-gene-2.28	1.65683	2.88395e-11	2.37364e-08	up	yes	maker-scaffold_123-snap-gene-2.28	protein_coding	chrscaffold_123:219605-223921:-	EAT42649.1	454	4.17e-55	EAT42649.1 AAEL005862-PA, partial [Aedes aegypti]	.	.	.	.	Q3B7Z2	155	2e-43	Oxysterol-binding protein 1	.	.	.	.	pfam00169	PH	PH domain. PH stands for pleckstrin homology.	GO:0044128|positive regulation of growth of symbiont in host;GO:0015918|sterol transport;	GO:0030054|cell junction;GO:0005737|cytoplasm;GO:0005829|cytosol;GO:0005789|endoplasmic reticulum membrane;GO:0005794|Golgi apparatus;GO:0000139|Golgi membrane;GO:0016020|membrane;GO:0005730|nucleolus;GO:0005654|nucleoplasm;GO:0005634|nucleus;GO:0048471|perinuclear region of cytoplasm;	GO:0070273|phosphatidylinositol-4-phosphate binding;GO:0019904|protein domain specific binding;GO:0015248|sterol transporter activity;	.	.
maker-scaffold_1243-snap-gene-0.13	-1.15122	0.00275042	0.0412378	down	yes	maker-scaffold_1243-snap-gene-0.13	protein_coding	chrscaffold_1243:1906-14741:-	XP_015519177.1	522	6.72e-55	XP_015519177.1 PREDICTED: structural maintenance of chromosomes protein 5 [Neodiprion lecontei]	XM_002095255.2	38	2.22e-08	XM_002095255.2 Drosophila yakuba uncharacterized protein (Dyak\GE19773), mRNA	Q8CG46	161	7e-41	Structural maintenance of chromosomes protein 5	SPAC14C4.02c	146	2e-36	COG1196	pfam02463	SMC_N	RecF/RecN/SMC N terminal domain. This domain is found at the N-terminus of SMC proteins. The SMC (structural maintenance of chromosomes) superfamily proteins have ATP-binding domains at the N- and C-termini, and two extended coiled-coil domains separated by a hinge in the middle. The eukaryotic SMC proteins form two kind of heterodimers: the SMC1/SMC3 and the SMC2/SMC4 types. These heterodimers c…	GO:0051301|cell division;GO:0006974|cellular response to DNA damage stimulus;GO:0090398|cellular senescence;GO:0000724|double-strand break repair via homologous recombination;GO:0007067|mitotic nuclear division;GO:0051984|positive regulation of chromosome segregation;GO:0034184|positive regulation of maintenance of mitotic sister chromatid cohesion;GO:0045842|positive regulation of mitotic metaph…	GO:0030054|cell junction;GO:0000781|chromosome, telomeric region;GO:0035061|interchromatin granule;GO:0005654|nucleoplasm;GO:0005634|nucleus;GO:0016605|PML body;GO:0000803|sex chromosome;GO:0035861|site of double-strand break;GO:0030915|Smc5-Smc6 complex;	GO:0005524|ATP binding;	.	.
maker-scaffold_127-augustus-gene-6.1	1.48806	3.22958e-06	0.000365972	up	yes	maker-scaffold_127-augustus-gene-6.1	protein_coding	chrscaffold_127:671793-673833:+	EFN83806.1	519	3.76e-61	EFN83806.1 Probable phosphorylase b kinase regulatory subunit alpha [Harpegnathos saltator]	.	.	.	.	Q9W391	199	5e-58	Probable phosphorylase b kinase regulatory subunit alpha	.	.	.	.	pfam03348	Serinc	Serine incorporator (Serinc). This is a family of eukaryotic membrane proteins which incorporate serine into membranes and facilitate the synthesis of the serine-derived lipids phosphatidylserine and sphingolipid. Members of this family contain 11 transmembrane domains and form intracellular complexes with key enzymes involved in serine and sphingolipid biosynthesis.	GO:0005977|glycogen metabolic process;GO:0006468|protein phosphorylation;	GO:0005964|phosphorylase kinase complex;GO:0005886|plasma membrane;	GO:0003824|catalytic activity;	K07190	PHKA_B; phosphorylase kinase alpha/beta subunit
maker-scaffold_127-snap-gene-8.8	1.27895	0.000353653	0.010615	up	yes	maker-scaffold_127-snap-gene-8.8	protein_coding	chrscaffold_127:764629-771263:+	XP_021923517.1	1079	3.24e-142	XP_021923517.1 palmitoyltransferase Hip14 isoform X2 [Zootermopsis nevadensis] KDR17567.1 Palmitoyltransferase ZDHHC17 [Zootermopsis nevadensis]	.	.	.	.	Q9VUW9	318	1e-102	Palmitoyltransferase Hip14	SPAC2F7.10_1	130	2e-34	COG0666	pfam12796	Ank_2	Ankyrin repeats (3 copies).	GO:0007268|synaptic transmission;GO:0050714|positive regulation of protein secretion;GO:0018345|protein palmitoylation;GO:0007283|spermatogenesis;GO:0016079|synaptic vesicle exocytosis;	GO:0030054|cell junction;GO:0005794|Golgi apparatus;GO:0000139|Golgi membrane;GO:0016021|integral component of membrane;GO:0042734|presynaptic membrane;GO:0045202|synapse;GO:0008021|synaptic vesicle;	GO:0019706|protein-cysteine S-palmitoyltransferase activity;GO:0008270|zinc ion binding;	.	.
maker-scaffold_1275-snap-gene-1.49	-2.4524	6.62338e-05	0.00328814	down	yes	maker-scaffold_1275-snap-gene-1.49	protein_coding	chrscaffold_1275:76894-84215:-	XP_023953670.1	246	9.96e-24	XP_023953670.1 probable 4-coumarate--CoA ligase 3 [Bicyclus anynana]	.	.	.	.	Q01158	85.9	6e-18	Luciferin 4-monooxygenase	VNG1339C	70.5	2e-13	COG0318	pfam13193	AMP-binding_C	AMP-binding enzyme C-terminal domain. This is a small domain that is found C terminal to pfam00501. It has a central beta sheet core that is flanked by alpha helices.	GO:0008218|bioluminescence;	GO:0005777|peroxisome;	GO:0005524|ATP binding;GO:0046872|metal ion binding;GO:0047077|Photinus-luciferin 4-monooxygenase (ATP-hydrolyzing) activity;	.	.
maker-scaffold_1284-augustus-gene-2.5	2.26882	2.56079e-06	0.000305692	up	yes	maker-scaffold_1284-augustus-gene-2.5	protein_coding	chrscaffold_1284:230244-233299:+	XP_021922007.1	590	4.23e-74	XP_021922007.1 sorbitol dehydrogenase-like isoform X1 [Zootermopsis nevadensis] XP_021922090.1 sorbitol dehydrogenase-like isoform X2 [Zootermopsis nevadensis]	XM_002426172.1	33	3.84e-06	XM_002426172.1 Pediculus humanus corporis Sorbitol dehydrogenase, putative, mRNA	P0DMQ6	191	2e-58	Sorbitol dehydrogenase	YDL246c	147	3e-42	COG1063	pfam08240	ADH_N	Alcohol dehydrogenase GroES-like domain. This is the catalytic domain of alcohol dehydrogenases. Many of them contain an inserted zinc binding domain. This domain has a GroES-like structure.	GO:0030317|sperm motility;GO:0046370|fructose biosynthetic process;GO:0006000|fructose metabolic process;GO:0051160|L-xylitol catabolic process;GO:0006116|NADH oxidation;GO:0006735|NADH regeneration;GO:0006061|sorbitol biosynthetic process;GO:0006062|sorbitol catabolic process;	GO:0070062|extracellular exosome;GO:0032991|macromolecular complex;GO:0031966|mitochondrial membrane;GO:0031514|motile cilium;	GO:0046526|D-xylulose reductase activity;GO:0003939|L-iditol 2-dehydrogenase activity;GO:0051287|NAD binding;GO:0008270|zinc ion binding;	.	.
maker-scaffold_1284-augustus-gene-2.6	1.32748	0.00118186	0.0237444	up	yes	maker-scaffold_1284-augustus-gene-2.6	protein_coding	chrscaffold_1284:247900-258454:+	XP_015440364.1	652	9e-83	XP_015440364.1 PREDICTED: sorbitol dehydrogenase-like isoform X2 [Dufourea novaeangliae]	.	.	.	.	P0DMQ6	217	2e-67	Sorbitol dehydrogenase	YDL246c	145	2e-40	COG1063	pfam00107	ADH_zinc_N	Zinc-binding dehydrogenase.	GO:0030317|sperm motility;GO:0046370|fructose biosynthetic process;GO:0006000|fructose metabolic process;GO:0051160|L-xylitol catabolic process;GO:0006116|NADH oxidation;GO:0006735|NADH regeneration;GO:0006061|sorbitol biosynthetic process;GO:0006062|sorbitol catabolic process;	GO:0070062|extracellular exosome;GO:0032991|macromolecular complex;GO:0031966|mitochondrial membrane;GO:0031514|motile cilium;	GO:0046526|D-xylulose reductase activity;GO:0003939|L-iditol 2-dehydrogenase activity;GO:0051287|NAD binding;GO:0008270|zinc ion binding;	.	.
maker-scaffold_1288-augustus-gene-1.53	1.57766	0.000845143	0.0192053	up	yes	maker-scaffold_1288-augustus-gene-1.53	protein_coding	chrscaffold_1288:56169-57870:-	EFX61972.1	209	5.51e-19	EFX61972.1 hypothetical protein DAPPUDRAFT_204885 [Daphnia pulex]	XM_962676.3	51	5.52e-16	XM_962676.3 PREDICTED: Tribolium castaneum serine/threonine-protein kinase PAK 3 (LOC656127), transcript variant X2, mRNA	.	.	.	.	.	.	.	.	pfam00786	PBD	P21-Rho-binding domain. Small domains that bind Cdc42p- and/or Rho-like small GTPases. Also known as the Cdc42/Rac interactive binding (CRIB).	.	.	.	.	.
maker-scaffold_129-augustus-gene-5.16	1.29209	0.00226953	0.0365132	up	yes	maker-scaffold_129-augustus-gene-5.16	protein_coding	chrscaffold_129:579079-580383:-	PNF39675.1	147	9.34e-09	PNF39675.1 hypothetical protein B7P43_G05638, partial [Cryptotermes secundus]	.	.	.	.	.	.	.	.	.	.	.	.	pfam01254	TP2	Nuclear transition protein 2.	.	.	.	.	.
maker-scaffold_129-snap-gene-5.6	1.1253	0.000868638	0.0195169	up	yes	maker-scaffold_129-snap-gene-5.6	protein_coding	chrscaffold_129:572453-577354:-	PNF39676.1	203	4.58e-17	PNF39676.1 hypothetical protein B7P43_G05638, partial [Cryptotermes secundus]	.	.	.	.	.	.	.	.	.	.	.	.	pfam10359	Fmp27_WPPW	RNA pol II promoter Fmp27 protein domain. Fmp27_WPPW is a conserved domain of a family of proteins involved in RNA polymerase II transcription initiation. It contains characteristic HQR and WPPW sequence motifs. and is towards the C-terminal in members which contain Fmp27_SW pfam10305.	.	.	.	.	.
maker-scaffold_1297-augustus-gene-2.92	1.26241	0.00180423	0.0312108	up	yes	maker-scaffold_1297-augustus-gene-2.92	protein_coding	chrscaffold_1297:190298-194397:+	PNF26502.1	664	1.34e-84	PNF26502.1 4-aminobutyrate aminotransferase, mitochondrial, partial [Cryptotermes secundus]	.	.	.	.	P61922	218	3e-66	4-aminobutyrate aminotransferase, mitochondrial	YGR019w	159	1e-44	COG0160	pfam00202	Aminotran_3	Aminotransferase class-III.	GO:0007568|aging;GO:0048148|behavioral response to cocaine;GO:0021549|cerebellum development;GO:0007620|copulation;GO:0035640|exploration behavior;GO:0009449|gamma-aminobutyric acid biosynthetic process;GO:0009450|gamma-aminobutyric acid catabolic process;GO:0007626|locomotory behavior;GO:0045776|negative regulation of blood pressure;GO:0033602|negative regulation of dopamine secretion;GO:0014053…	GO:0032144|4-aminobutyrate transaminase complex;GO:0070062|extracellular exosome;GO:0005759|mitochondrial matrix;GO:0005739|mitochondrion;GO:0043005|neuron projection;	GO:0047298|(S)-3-amino-2-methylpropionate transaminase activity;GO:0003867|4-aminobutyrate transaminase activity;GO:0042802|identical protein binding;GO:0051536|iron-sulfur cluster binding;GO:0046872|metal ion binding;GO:0042803|protein homodimerization activity;GO:0030170|pyridoxal phosphate binding;GO:0032145|succinate-semialdehyde dehydrogenase binding;	K13524	ABAT; 4-aminobutyrate aminotransferase / (S)-3-amino-2-methylpropionate transaminase [EC:2.6.1.19 2.6.1.22]
maker-scaffold_1297-augustus-gene-2.94	1.1018	0.00364439	0.0496004	up	yes	maker-scaffold_1297-augustus-gene-2.94	protein_coding	chrscaffold_1297:220795-226937:+	XP_023714635.1	393	6.87e-44	XP_023714635.1 4-aminobutyrate aminotransferase, mitochondrial [Cryptotermes secundus]	.	.	.	.	P80147	121	7e-32	4-aminobutyrate aminotransferase, mitochondrial	SPAC19D5.07	94.4	1e-22	COG0160	pfam00202	Aminotran_3	Aminotransferase class-III.	GO:0048148|behavioral response to cocaine;GO:0009450|gamma-aminobutyric acid catabolic process;GO:0042135|neurotransmitter catabolic process;	GO:0032144|4-aminobutyrate transaminase complex;GO:0005829|cytosol;GO:0005759|mitochondrial matrix;GO:0005739|mitochondrion;	GO:0047298|(S)-3-amino-2-methylpropionate transaminase activity;GO:0051537|2 iron, 2 sulfur cluster binding;GO:0003867|4-aminobutyrate transaminase activity;GO:0046872|metal ion binding;GO:0042803|protein homodimerization activity;GO:0030170|pyridoxal phosphate binding;GO:0032145|succinate-semialdehyde dehydrogenase binding;	K13524	ABAT; 4-aminobutyrate aminotransferase / (S)-3-amino-2-methylpropionate transaminase [EC:2.6.1.19 2.6.1.22]
maker-scaffold_13-augustus-gene-9.33	1.00412	2.36731e-05	0.0015228	up	yes	maker-scaffold_13-augustus-gene-9.33	protein_coding	chrscaffold_13:871406-874135:-	PNF42777.1	667	6.99e-86	PNF42777.1 hypothetical protein B7P43_G13622 [Cryptotermes secundus]	XM_015323208.1	120	1.75e-54	XM_015323208.1 PREDICTED: Polistes dominula probable phosphorylase b kinase regulatory subunit beta (LOC107067568), transcript variant X4, mRNA	Q9VLS1	263	8e-81	Probable phosphorylase b kinase regulatory subunit beta	.	.	.	.	pfam11161	DUF2944	Protein of unknown function (DUF2946). This family of proteins with unknown function appear to be restricted to Proteobacteria.	GO:0005977|glycogen metabolic process;GO:0006468|protein phosphorylation;	GO:0005964|phosphorylase kinase complex;GO:0005886|plasma membrane;	GO:0003824|catalytic activity;	K07190	PHKA_B; phosphorylase kinase alpha/beta subunit
maker-scaffold_13-snap-gene-9.22	1.34714	5.74223e-05	0.0029636	up	yes	maker-scaffold_13-snap-gene-9.22	protein_coding	chrscaffold_13:886541-899921:-	XP_001601216.1	1641	0	XP_001601216.1 PREDICTED: probable phosphorylase b kinase regulatory subunit beta isoform X2 [Nasonia vitripennis]	.	.	.	.	Q9VLS1	569	0	Probable phosphorylase b kinase regulatory subunit beta	.	.	.	.	pfam00723	Glyco_hydro_15	Glycosyl hydrolases family 15. In higher organisms this family is represented by phosphorylase kinase subunits.	GO:0005977|glycogen metabolic process;GO:0006468|protein phosphorylation;	GO:0005964|phosphorylase kinase complex;GO:0005886|plasma membrane;	GO:0003824|catalytic activity;	K07190	PHKA_B; phosphorylase kinase alpha/beta subunit
maker-scaffold_130-snap-gene-3.37	1.10618	0.00122044	0.0242222	up	yes	maker-scaffold_130-snap-gene-3.37	protein_coding	chrscaffold_130:331264-332958:+	PNF23219.1	809	3.63e-104	PNF23219.1 Hepatocyte growth factor-regulated tyrosine kinase substrate, partial [Cryptotermes secundus]	.	.	.	.	Q0V8S0	229	5e-69	Hepatocyte growth factor-regulated tyrosine kinase substrate	.	.	.	.	pfam00790	VHS	VHS domain. Domain present in VPS-27, Hrs and STAM.	GO:0010324|membrane invagination;GO:0046426|negative regulation of JAK-STAT cascade;GO:1903543|positive regulation of exosomal secretion;GO:0010628|positive regulation of gene expression;GO:0072657|protein localization to membrane;GO:0006622|protein targeting to lysosome;GO:0043405|regulation of MAP kinase activity;	GO:0031901|early endosome membrane;GO:0070062|extracellular exosome;GO:0032585|multivesicular body membrane;	GO:0046872|metal ion binding;	K12182	HGS, HRS, VPS27; hepatocyte growth factor-regulated tyrosine kinase substrate
maker-scaffold_130-snap-gene-6.36	1.16728	0.000104945	0.0046099	up	yes	maker-scaffold_130-snap-gene-6.36	protein_coding	chrscaffold_130:633657-635021:+	XP_023723520.1	944	2.71e-125	XP_023723520.1 importin-4-like, partial [Cryptotermes secundus] PNF17098.1 hypothetical protein B7P43_G16108, partial [Cryptotermes secundus]	.	.	.	.	Q8TEX9	154	2e-40	Importin-4	.	.	.	.	pfam03810	IBN_N	Importin-beta N-terminal domain.	GO:0006335|DNA replication-dependent nucleosome assembly;GO:0006336|DNA replication-independent nucleosome assembly;GO:0006607|NLS-bearing protein import into nucleus;GO:0000059|protein import into nucleus, docking;GO:0000060|protein import into nucleus, translocation;GO:0015031|protein transport;GO:0006610|ribosomal protein import into nucleus;	GO:0005737|cytoplasm;GO:0016020|membrane;GO:0000790|nuclear chromatin;GO:0031965|nuclear membrane;GO:0034399|nuclear periphery;GO:0043234|protein complex;	GO:0008139|nuclear localization sequence binding;GO:0008565|protein transporter activity;	.	.
maker-scaffold_131-snap-gene-3.5	1.42504	4.69002e-06	0.000476251	up	yes	maker-scaffold_131-snap-gene-3.5	protein_coding	chrscaffold_131:341883-366859:+	KMQ90189.1	1394	1.36e-168	KMQ90189.1 nuak family snf1-like kinase 1 protein, partial [Lasius niger]	.	.	.	.	O60285	344	3e-101	NUAK family SNF1-like kinase 1	.	.	.	.	pfam00069	Pkinase	Protein kinase domain.	GO:0007155|cell adhesion;GO:0006974|cellular response to DNA damage stimulus;GO:0035556|intracellular signal transduction;GO:0006468|protein phosphorylation;GO:0030155|regulation of cell adhesion;GO:0042127|regulation of cell proliferation;GO:2000772|regulation of cellular senescence;GO:0035507|regulation of myosin-light-chain-phosphatase activity;GO:1901796|regulation of signal transduction by p…	GO:0005737|cytoplasm;GO:0015630|microtubule cytoskeleton;GO:0005730|nucleolus;GO:0005654|nucleoplasm;GO:0005634|nucleus;	GO:0005524|ATP binding;GO:0046872|metal ion binding;GO:0002039|p53 binding;GO:0004674|protein serine/threonine kinase activity;	K08800	NUAK; NUAK family, SNF1-like kinase [EC:2.7.11.1]
maker-scaffold_132-augustus-gene-15.22	-2.42419	0.000367285	0.010878	down	yes	maker-scaffold_132-augustus-gene-15.22	protein_coding	chrscaffold_132:1518493-1518941:+	XP_023702075.1	330	1.88e-35	XP_023702075.1 uncharacterized protein LOC111861606 isoform X2 [Cryptotermes secundus] XP_023702076.1 uncharacterized protein LOC111861606 isoform X2 [Cryptotermes secundus] PNF39234.1 malate dehydrogenase [Cryptotermes secundus]	.	.	.	.	Q9V0D5	84	8e-19	Malate dehydrogenase	PAB1791	84	2e-19	COG2055	pfam02615	Ldh_2	Malate/L-lactate dehydrogenase. This family consists of bacterial and archaeal Malate/L-lactate dehydrogenase. L-lactate dehydrogenase, EC:1.1.1.27, catalyzes the reaction (S)-lactate + NAD(+) <=> pyruvate + NADH. Malate dehydrogenase, EC:1.1.1.37 and EC:1.1.1.82, catalyzes the reactions: (S)-malate + NAD(+) <=> oxaloacetate + NADH, and (S)-malate + NADP(+) <=> oxaloacetate + NADPH respectively.	GO:0006099|tricarboxylic acid cycle;	GO:0005737|cytoplasm;	GO:0030060|L-malate dehydrogenase activity;	.	.
maker-scaffold_132-augustus-gene-16.1	1.64943	0.00307352	0.0443347	up	yes	maker-scaffold_132-augustus-gene-16.1	protein_coding	chrscaffold_132:1580737-1585538:+	EFX75803.1	675	7.33e-86	EFX75803.1 hypothetical protein DAPPUDRAFT_214190 [Daphnia pulex]	.	.	.	.	O59028	95.9	5e-22	Malate dehydrogenase	mlr9216	103	5e-25	COG2055	pfam02615	Ldh_2	Malate/L-lactate dehydrogenase. This family consists of bacterial and archaeal Malate/L-lactate dehydrogenase. L-lactate dehydrogenase, EC:1.1.1.27, catalyzes the reaction (S)-lactate + NAD(+) <=> pyruvate + NADH. Malate dehydrogenase, EC:1.1.1.37 and EC:1.1.1.82, catalyzes the reactions: (S)-malate + NAD(+) <=> oxaloacetate + NADH, and (S)-malate + NADP(+) <=> oxaloacetate + NADPH respectively.	GO:0006099|tricarboxylic acid cycle;	GO:0005737|cytoplasm;	GO:0030060|L-malate dehydrogenase activity;	.	.
maker-scaffold_135-snap-gene-2.38	1.14189	2.23948e-06	0.000273601	up	yes	maker-scaffold_135-snap-gene-2.38	protein_coding	chrscaffold_135:222901-229006:-	PNF14448.1	844	4.83e-108	PNF14448.1 Integrin beta-PS [Cryptotermes secundus]	.	.	.	.	P11584	310	1e-98	Integrin beta-PS	.	.	.	.	pfam00362	Integrin_beta	Integrin beta chain VWA domain. Integrins have been found in animals and their homologs have also been found in cyanobacteria, probably due to horizontal gene transfer. This domain corresponds to the integrin beta VWA domain.	GO:0007015|actin filament organization;GO:0007475|apposition of dorsal and ventral imaginal disc-derived wing surfaces;GO:0007411|axon guidance;GO:0007298|border follicle cell migration;GO:0016339|calcium-dependent cell-cell adhesion via plasma membrane cell adhesion molecules;GO:0016340|calcium-dependent cell-matrix adhesion;GO:0007155|cell adhesion;GO:0033627|cell adhesion mediated by integrin;…	GO:0016324|apical plasma membrane;GO:0009925|basal plasma membrane;GO:0031252|cell leading edge;GO:0043034|costamere;GO:0030425|dendrite;GO:0005925|focal adhesion;GO:0005887|integral component of plasma membrane;GO:0008305|integrin complex;GO:0016328|lateral plasma membrane;GO:0005927|muscle tendon junction;GO:0005886|plasma membrane;	GO:0050839|cell adhesion molecule binding;GO:0046982|protein heterodimerization activity;GO:0004872|receptor activity;	K05719	ITGB1; integrin beta 1
maker-scaffold_135-snap-gene-2.39	1.38772	1.44853e-06	0.000199811	up	yes	maker-scaffold_135-snap-gene-2.39	protein_coding	chrscaffold_135:234765-244241:-	EFX80954.1	527	3.59e-59	EFX80954.1 hypothetical protein DAPPUDRAFT_196539 [Daphnia pulex]	.	.	.	.	P11584	164	1e-44	Integrin beta-PS	.	.	.	.	pfam00362	Integrin_beta	Integrin beta chain VWA domain. Integrins have been found in animals and their homologs have also been found in cyanobacteria, probably due to horizontal gene transfer. This domain corresponds to the integrin beta VWA domain.	GO:0007015|actin filament organization;GO:0007475|apposition of dorsal and ventral imaginal disc-derived wing surfaces;GO:0007411|axon guidance;GO:0007298|border follicle cell migration;GO:0016339|calcium-dependent cell-cell adhesion via plasma membrane cell adhesion molecules;GO:0016340|calcium-dependent cell-matrix adhesion;GO:0007155|cell adhesion;GO:0033627|cell adhesion mediated by integrin;…	GO:0016324|apical plasma membrane;GO:0009925|basal plasma membrane;GO:0031252|cell leading edge;GO:0043034|costamere;GO:0030425|dendrite;GO:0005925|focal adhesion;GO:0005887|integral component of plasma membrane;GO:0008305|integrin complex;GO:0016328|lateral plasma membrane;GO:0005927|muscle tendon junction;GO:0005886|plasma membrane;	GO:0050839|cell adhesion molecule binding;GO:0046982|protein heterodimerization activity;GO:0004872|receptor activity;	K05719	ITGB1; integrin beta 1
maker-scaffold_1353-augustus-gene-0.1	1.30437	0.00233302	0.0371526	up	yes	maker-scaffold_1353-augustus-gene-0.1	protein_coding	chrscaffold_1353:41069-42104:-	XP_013137066.1	305	2.12e-32	XP_013137066.1 PREDICTED: tafazzin homolog [Papilio polytes]	.	.	.	.	Q9V6G5	115	3e-28	Tafazzin homolog	.	.	.	.	pfam01553	Acyltransferase	Acyltransferase. This family contains acyltransferases involved in phospholipid biosynthesis and other proteins of unknown function. This family also includes tafazzin, the Barth syndrome gene.	GO:0035965|cardiolipin acyl-chain remodeling;GO:0032049|cardiolipin biosynthetic process;GO:0032048|cardiolipin metabolic process;GO:0007007|inner mitochondrial membrane organization;GO:0007006|mitochondrial membrane organization;GO:0006644|phospholipid metabolic process;GO:0007291|sperm individualization;	GO:0016021|integral component of membrane;GO:0031224|intrinsic component of membrane;GO:0031966|mitochondrial membrane;GO:0005739|mitochondrion;	GO:0032577|phosphatidylcholine:cardiolipin O-linoleoyltransferase activity;GO:0016746|transferase activity, transferring acyl groups;	K13511	TAZ; monolysocardiolipin acyltransferase [EC:2.3.1.-]
maker-scaffold_137-augustus-gene-8.9	-1.15502	0.00012435	0.00513083	down	yes	maker-scaffold_137-augustus-gene-8.9	protein_coding	chrscaffold_137:862901-868955:+	.	.	.	.	.	.	.	.	.	.	.	.	.	.	.	.	pfam03306	AAL_decarboxy	Alpha-acetolactate decarboxylase.	.	.	.	.	.
maker-scaffold_1374-snap-gene-5.5	1.37698	6.8656e-05	0.00338688	up	yes	maker-scaffold_1374-snap-gene-5.5	protein_coding	chrscaffold_1374:566268-570107:-	XP_015518144.1	797	5.16e-95	XP_015518144.1 PREDICTED: mediator of RNA polymerase II transcription subunit 25 [Neodiprion lecontei]	.	.	.	.	Q9VDR1	204	1e-56	Mediator of RNA polymerase II transcription subunit 25	.	.	.	.	pfam11232	Med25	Mediator complex subunit 25 PTOV activation and synapsin 2. Mediator is a large complex of up to 33 proteins that is conserved from plants to fungi to humans - the number and representation of individual subunits varying with species. It is arranged into four different sections, a core, a head, a tail and a kinase-active part, and the number of subunits within each of these is what varies with sp…	GO:0007399|nervous system development;GO:0002805|regulation of antimicrobial peptide biosynthetic process;GO:0006357|regulation of transcription from RNA polymerase II promoter;GO:0006367|transcription initiation from RNA polymerase II promoter;	GO:0016592|mediator complex;	GO:0001104|RNA polymerase II transcription cofactor activity;	K15168	MED25; mediator of RNA polymerase II transcription subunit 25
maker-scaffold_1374-snap-gene-5.6	2.34775	0.000108043	0.00466733	up	yes	maker-scaffold_1374-snap-gene-5.6	protein_coding	chrscaffold_1374:629549-630980:-	XP_023726489.1	414	1.14e-45	XP_023726489.1 mediator of RNA polymerase II transcription subunit 25-like isoform X3 [Cryptotermes secundus] PNF14024.1 hypothetical protein B7P43_G03580 [Cryptotermes secundus]	.	.	.	.	Q9VDR1	97.8	4e-23	Mediator of RNA polymerase II transcription subunit 25	.	.	.	.	pfam11265	Med25_VWA	Mediator complex subunit 25 von Willebrand factor type A. The overall function of the full-length Med25 is efficiently to coordinate the transcriptional activation of RAR/RXR (retinoic acid receptor/retinoic X receptor) in higher eukaryotic cells. Human Med25 consists of several domains with different binding properties, the N-terminal, VWA domain which is this one, an SD2 domain from residues 22…	GO:0007399|nervous system development;GO:0002805|regulation of antimicrobial peptide biosynthetic process;GO:0006357|regulation of transcription from RNA polymerase II promoter;GO:0006367|transcription initiation from RNA polymerase II promoter;	GO:0016592|mediator complex;	GO:0001104|RNA polymerase II transcription cofactor activity;	K15168	MED25; mediator of RNA polymerase II transcription subunit 25
maker-scaffold_138-snap-gene-7.29	1.47937	1.20785e-08	4.0188e-06	up	yes	maker-scaffold_138-snap-gene-7.29	protein_coding	chrscaffold_138:665826-680904:+	XP_023724787.1	740	1.7e-81	XP_023724787.1 ubiquitin carboxyl-terminal hydrolase 47-like isoform X2 [Cryptotermes secundus] XP_023724788.1 ubiquitin carboxyl-terminal hydrolase 47-like isoform X2 [Cryptotermes secundus] XP_023724789.1 ubiquitin carboxyl-terminal hydrolase 47-like isoform X2 [Cryptotermes secundus] PNF15804.1 hypothetical protein B7P43_G10431 [Cryptotermes secundus]	XM_962954.3	71	1.52e-26	XM_962954.3 PREDICTED: Tribolium castaneum ubiquitin carboxyl-terminal hydrolase 47 (LOC656421), mRNA	Q24574	246	3e-67	Ubiquitin carboxyl-terminal hydrolase 64E	SPBC713.02c	99	2e-20	COG5077	pfam00443	UCH	Ubiquitin carboxyl-terminal hydrolase.	GO:0006284|base-excision repair;GO:0042675|compound eye cone cell differentiation;GO:0030177|positive regulation of Wnt signaling pathway;GO:0016579|protein deubiquitination;GO:0050821|protein stabilization;GO:0042981|regulation of apoptotic process;GO:0031935|regulation of chromatin silencing;GO:0006511|ubiquitin-dependent protein catabolic process;	GO:0005737|cytoplasm;GO:0005634|nucleus;	GO:0004843|ubiquitin-specific protease activity;	K11857	USP47; ubiquitin carboxyl-terminal hydrolase 47 [EC:3.4.19.12]
maker-scaffold_1393-augustus-gene-0.6	1.30901	0.000147925	0.00574008	up	yes	maker-scaffold_1393-augustus-gene-0.6	protein_coding	chrscaffold_1393:24940-25623:-	PSN46108.1	444	1.6e-48	PSN46108.1 Protein unc-45 B [Blattella germanica]	.	.	.	.	Q68F64	113	2e-27	Protein unc-45 homolog B	YBR155w	61.2	1e-10	COG0457	pfam13424	TPR_12	Tetratricopeptide repeat.	GO:0030154|cell differentiation;GO:0002088|lens development in camera-type eye;GO:0007517|muscle organ development;	GO:0005829|cytosol;	.	.	.
maker-scaffold_1401-snap-gene-0.16	1.24464	0.00236494	0.0375069	up	yes	maker-scaffold_1401-snap-gene-0.16	protein_coding	chrscaffold_1401:50882-56005:+	KDR14903.1	1141	2.63e-154	KDR14903.1 CCR4-NOT transcription complex subunit 4 [Zootermopsis nevadensis]	.	.	.	.	O95628	399	8e-134	CCR4-NOT transcription complex subunit 4	YER068w	219	5e-65	COG5175	pfam14570	zf-RING_4	RING/Ubox like zinc-binding domain.	GO:0006977|DNA damage response, signal transduction by p53 class mediator resulting in cell cycle arrest;GO:0000289|nuclear-transcribed mRNA poly(A) tail shortening;GO:0051865|protein autoubiquitination;	GO:0005829|cytosol;GO:0005634|nucleus;	GO:0016874|ligase activity;GO:0000166|nucleotide binding;GO:0044822|poly(A) RNA binding;GO:0004842|ubiquitin-protein transferase activity;GO:0008270|zinc ion binding;	K10643	CNOT4, NOT4, MOT2; CCR4-NOT transcription complex subunit 4 [EC:2.3.2.27]
maker-scaffold_1401-snap-gene-1.8	1.57876	7.89035e-07	0.000129883	up	yes	maker-scaffold_1401-snap-gene-1.8	protein_coding	chrscaffold_1401:92314-100867:+	XP_021928632.1	221	1.5e-15	XP_021928632.1 probable cyclin-dependent serine/threonine-protein kinase DDB_G0292550 [Zootermopsis nevadensis]	.	.	.	.	.	.	.	.	.	.	.	.	pfam06346	Drf_FH1	Formin Homology Region 1. This region is found in some of the Diaphanous related formins (Drfs). It consists of low complexity repeats of around 12 residues.	.	.	.	.	.
maker-scaffold_1427-snap-gene-1.34	1.2583	0.00144594	0.0271093	up	yes	maker-scaffold_1427-snap-gene-1.34	protein_coding	chrscaffold_1427:173391-182261:+	XP_015840808.1	998	5.76e-126	XP_015840808.1 PREDICTED: glutamate receptor ionotropic, kainate 2 isoform X5 [Tribolium castaneum]	.	.	.	.	B1AS29	215	3e-61	Glutamate receptor ionotropic, kainate 3	.	.	.	.	pfam01094	ANF_receptor	Receptor family ligand binding region. This family includes extracellular ligand binding domains of a wide range of receptors. This family also includes the bacterial amino acid binding proteins of known structure.	GO:0007216|G-protein coupled glutamate receptor signaling pathway;GO:0007215|glutamate receptor signaling pathway;GO:0042391|regulation of membrane potential;	GO:0030054|cell junction;GO:0005887|integral component of plasma membrane;GO:0005886|plasma membrane;GO:0045211|postsynaptic membrane;	GO:0001640|adenylate cyclase inhibiting G-protein coupled glutamate receptor activity;GO:0005234|extracellular-glutamate-gated ion channel activity;GO:0004970|ionotropic glutamate receptor activity;GO:0015277|kainate selective glutamate receptor activity;	K05203	GRIK3; glutamate receptor, ionotropic kainate 3
maker-scaffold_1429-augustus-gene-2.1	1.08943	0.00262509	0.0401282	up	yes	maker-scaffold_1429-augustus-gene-2.1	protein_coding	chrscaffold_1429:320879-324146:+	XP_021927996.1	320	5.97e-33	XP_021927996.1 E3 ubiquitin-protein ligase MIB1 [Zootermopsis nevadensis]	XM_012746167.1	86	8.96e-36	XM_012746167.1 PREDICTED: Microcebus murinus mindbomb E3 ubiquitin protein ligase 1 (MIB1), transcript variant X1, mRNA	Q86YT6	108	7e-27	E3 ubiquitin-protein ligase MIB1	.	.	.	.	pfam13920	zf-C3HC4_3	Zinc finger, C3HC4 type (RING finger).	GO:0001568|blood vessel development;GO:0006897|endocytosis;GO:0001947|heart looping;GO:0001701|in utero embryonic development;GO:0045665|negative regulation of neuron differentiation;GO:0001841|neural tube formation;GO:0007219|Notch signaling pathway;GO:0045807|positive regulation of endocytosis;GO:0001756|somitogenesis;	GO:0005813|centrosome;GO:0005737|cytoplasm;GO:0031410|cytoplasmic vesicle;GO:0005829|cytosol;GO:0005886|plasma membrane;GO:0014069|postsynaptic density;	GO:0016874|ligase activity;GO:0004842|ubiquitin-protein transferase activity;GO:0008270|zinc ion binding;	K10645	MIB; E3 ubiquitin-protein ligase mind-bomb [EC:2.3.2.27]
maker-scaffold_143-snap-gene-5.15	-1.29587	0.00168828	0.0297692	down	yes	maker-scaffold_143-snap-gene-5.15	protein_coding	chrscaffold_143:500636-504597:-	EFX88581.1	1035	6.3e-136	EFX88581.1 hypothetical protein DAPPUDRAFT_126867 [Daphnia pulex]	.	.	.	.	P12955	362	1e-119	Xaa-Pro dipeptidase	STM3058	191	4e-55	COG0006	pfam00557	Peptidase_M24	Metallopeptidase family M24. This family contains metallopeptidases. It also contains non-peptidase homologs such as the N terminal domain of Spt16 which is a histone H3-H4 binding module.	GO:0006520|cellular amino acid metabolic process;GO:0030574|collagen catabolic process;GO:0006508|proteolysis;	GO:0070062|extracellular exosome;	GO:0004177|aminopeptidase activity;GO:0030145|manganese ion binding;GO:0004181|metallocarboxypeptidase activity;	K14213	PEPD; Xaa-Pro dipeptidase [EC:3.4.13.9]
maker-scaffold_146-snap-gene-12.11	-1.13351	0.00289016	0.0425241	down	yes	maker-scaffold_146-snap-gene-12.11	protein_coding	chrscaffold_146:1247155-1249485:+	XP_011563138.1	542	1.62e-70	XP_011563138.1 PREDICTED: transcription elongation factor SPT4 [Plutella xylostella]	.	.	.	.	Q4R941	195	2e-63	Transcription elongation factor SPT4	ECU08g1660	109	2e-30	COG5204	pfam06093	Spt4	Spt4/RpoE2 zinc finger. This family consists of several eukaryotic transcription elongation Spt4 proteins as well as archaebacterial RpoE2. Three transcription-elongation factors Spt4, Spt5, and Spt6 are conserved among eukaryotes and are essential for transcription via the modulation of chromatin structure. Spt4 and Spt5 are tightly associated in a complex, while the physical association of the …	GO:0032786|positive regulation of DNA-templated transcription, elongation;GO:0006351|transcription, DNA-templated;	GO:0032044|DSIF complex;	GO:0008270|zinc ion binding;	K15171	SUPT4H1, SPT4; transcription elongation factor SPT4
maker-scaffold_1482-snap-gene-1.24	1.03249	0.00279197	0.0415422	up	yes	maker-scaffold_1482-snap-gene-1.24	protein_coding	chrscaffold_1482:184819-185553:+	KMQ92815.1	360	2.53e-43	KMQ92815.1 calcium calmodulin-dependent protein kinase type ii alpha chain, partial [Lasius niger]	.	.	.	.	Q00168	143	2e-40	Calcium/calmodulin-dependent protein kinase type II alpha chain	.	.	.	.	pfam00069	Pkinase	Protein kinase domain.	GO:0007268|synaptic transmission;GO:0007619|courtship behavior;GO:0007611|learning or memory;GO:0007616|long-term memory;GO:0008049|male courtship behavior;GO:0007528|neuromuscular junction development;GO:0006468|protein phosphorylation;GO:0051489|regulation of filopodium assembly;GO:0060278|regulation of ovulation;GO:0008582|regulation of synaptic growth at neuromuscular junction;GO:0019233|sens…	GO:0030424|axon;GO:0005954|calcium- and calmodulin-dependent protein kinase complex;GO:0005737|cytoplasm;GO:0030425|dendrite;GO:0005886|plasma membrane;GO:0045211|postsynaptic membrane;GO:0048786|presynaptic active zone;	GO:0005524|ATP binding;GO:0005516|calmodulin binding;GO:0004683|calmodulin-dependent protein kinase activity;GO:0004674|protein serine/threonine kinase activity;	K04515	CAMK2; calcium/calmodulin-dependent protein kinase (CaM kinase) II [EC:2.7.11.17]
maker-scaffold_149-augustus-gene-10.43	-2.04246	0.00128988	0.0250885	down	yes	maker-scaffold_149-augustus-gene-10.43	protein_coding	chrscaffold_149:1072695-1085495:-	XP_023711958.1	1777	0	XP_023711958.1 armadillo repeat-containing protein gudu [Cryptotermes secundus]	.	.	.	.	B2RY50	558	0	Armadillo repeat-containing protein 4	.	.	.	.	pfam00514	Arm	Armadillo/beta-catenin-like repeat. Approx. 40 amino acid repeat. Tandem repeats form super-helix of helices that is proposed to mediate interaction of beta-catenin with its ligands. CAUTION: This family does not contain all known armadillo repeats.	GO:0003341|cilium movement;GO:0007368|determination of left/right symmetry;GO:0007507|heart development;GO:0036158|outer dynein arm assembly;GO:0003356|regulation of cilium beat frequency;GO:0021591|ventricular system development;	GO:0005930|axoneme;GO:0097546|ciliary base;GO:0005737|cytoplasm;GO:0005654|nucleoplasm;GO:0005634|nucleus;	.	.	.
maker-scaffold_1508-augustus-gene-0.11	1.36557	0.00106907	0.0222315	up	yes	maker-scaffold_1508-augustus-gene-0.11	protein_coding	chrscaffold_1508:59077-70384:-	XP_014478762.1	672	3.29e-71	XP_014478762.1 PREDICTED: protein purity of essence isoform X5 [Dinoponera quadriceps]	.	.	.	.	Q9VLT5	162	1e-39	Protein purity of essence	.	.	.	.	pfam14921	APCDDC	Adenomatosis polyposis coli down-regulated 1. The domain is duplicated in most members of this family. APCDD is directly regulated by the beta-catenin/Tcf complex, and its elevated expression promotes proliferation of colonic epithelial cells in vitro and in vivo. APCDD1 has an N-terminal signal-peptide and a C-terminal transmembrane region. The domain is rich in cysteines, there being up to 12 s…	GO:0042065|glial cell growth;GO:0042066|perineurial glial growth;GO:0050896|response to stimulus;GO:0007291|sperm individualization;GO:0007286|spermatid development;GO:0007601|visual perception;	GO:0043186|P granule;	GO:0005516|calmodulin binding;GO:0008270|zinc ion binding;	K10691	UBR4, ZUBR1; E3 ubiquitin-protein ligase UBR4 [EC:2.3.2.27]
maker-scaffold_1512-augustus-gene-0.29	1.00279	0.00014703	0.00573379	up	yes	maker-scaffold_1512-augustus-gene-0.29	protein_coding	chrscaffold_1512:68802-70675:-	XP_023727893.1	514	6.09e-59	XP_023727893.1 latrophilin Cirl isoform X8 [Cryptotermes secundus]	.	.	.	.	B4LNA8	168	2e-47	Latrophilin Cirl	.	.	.	.	pfam02140	Gal_Lectin	Galactose binding lectin domain.	GO:0007166|cell surface receptor signaling pathway;	GO:0016021|integral component of membrane;GO:0005886|plasma membrane;	GO:0030246|carbohydrate binding;GO:0004930|G-protein coupled receptor activity;	.	.
maker-scaffold_152-augustus-gene-4.23	1.67726	0.000485856	0.013145	up	yes	maker-scaffold_152-augustus-gene-4.23	protein_coding	chrscaffold_152:352434-355551:+	KDR15363.1	286	3.15e-30	KDR15363.1 hypothetical protein L798_10844 [Zootermopsis nevadensis]	.	.	.	.	.	.	.	.	.	.	.	.	pfam01302	CAP_GLY	CAP-Gly domain. Cytoskeleton-associated proteins (CAPs) are involved in the organisation of microtubules and transportation of vesicles and organelles along the cytoskeletal network. A conserved motif, CAP-Gly, has been identified in a number of CAPs, including CLIP-170 and dynactins. The crystal structure of Caenorhabditis elegans F53F4.3 protein CAP-Gly domain was recently solved. The domain co…	.	.	.	.	.
maker-scaffold_152-augustus-gene-4.24	1.84978	3.11945e-09	1.31843e-06	up	yes	maker-scaffold_152-augustus-gene-4.24	protein_coding	chrscaffold_152:368208-382039:+	PSN51276.1	1257	5.89e-140	PSN51276.1 hypothetical protein C0J52_05312 [Blattella germanica]	.	.	.	.	.	.	.	.	.	.	.	.	pfam00240	ubiquitin	Ubiquitin family. This family contains a number of ubiquitin-like proteins: SUMO (smt3 homolog), Nedd8, Elongin B, Rub1, and Parkin. A number of them are thought to carry a distinctive five-residue motif termed the proteasome-interacting motif (PIM), which may have a biologically significant role in protein delivery to proteasomes and recruitment of proteasomes to transcription sites.	.	.	.	.	.
maker-scaffold_1528-augustus-gene-1.15	1.08767	0.00127963	0.0249548	up	yes	maker-scaffold_1528-augustus-gene-1.15	protein_coding	chrscaffold_1528:147772-155023:+	XP_012342657.1	335	6.02e-34	XP_012342657.1 PREDICTED: uncharacterized peptidase C1-like protein F26E4.3 [Apis florea]	.	.	.	.	Q9GZM7	92.4	3e-20	Tubulointerstitial nephritis antigen-like	.	.	.	.	pfam00112	Peptidase_C1	Papain family cysteine protease.	GO:0007155|cell adhesion;GO:0016197|endosomal transport;GO:0006955|immune response;	GO:0005737|cytoplasm;GO:0070062|extracellular exosome;GO:0031012|extracellular matrix;GO:0005576|extracellular region;GO:0005615|extracellular space;	GO:0008234|cysteine-type peptidase activity;GO:0005201|extracellular matrix structural constituent;GO:0030247|polysaccharide binding;GO:0005044|scavenger receptor activity;	.	.
maker-scaffold_1530-augustus-gene-1.94	-2.17987	0.00108852	0.0224569	down	yes	maker-scaffold_1530-augustus-gene-1.94	protein_coding	chrscaffold_1530:263214-265925:+	XP_015833280.1	259	1.22e-21	XP_015833280.1 PREDICTED: outer dense fiber protein 2 isoform X1 [Tribolium castaneum]	.	.	.	.	.	.	.	.	.	.	.	.	pfam15619	Lebercilin	Ciliary protein causing Leber congenital amaurosis disease. Lebercilin is a family of eukaryotic ciliary proteins. Mutations in the gene, LCA5, are implicated in the disease Leber congenital amaurosis. In photoreceptors, lebercilin is uniquely localized at the cilium that bridges the inner and outer segments. Lebercilin functions as an integral element of selective protein transport through photo…	.	.	.	.	.
maker-scaffold_1538-snap-gene-1.4	1.10511	0.000272595	0.00887341	up	yes	maker-scaffold_1538-snap-gene-1.4	protein_coding	chrscaffold_1538:200981-215317:-	XP_023725520.1	1673	0	XP_023725520.1 RING finger protein nhl-1 [Cryptotermes secundus] XP_023725521.1 RING finger protein nhl-1 [Cryptotermes secundus] XP_023725522.1 RING finger protein nhl-1 [Cryptotermes secundus] XP_023725523.1 RING finger protein nhl-1 [Cryptotermes secundus] XP_023725524.1 RING finger protein nhl-1 [Cryptotermes secundus] XP_023725525.1 RING finger protein nhl-1 [Cryptotermes secundus] PNF14976.…	XM_011564218.1	250	9.17e-126	XM_011564218.1 PREDICTED: Plutella xylostella RING finger protein nhl-1 (LOC105392570), transcript variant X4, mRNA	Q03601	104	4e-21	RING finger protein nhl-1	.	.	.	.	pfam00097	zf-C3HC4	Zinc finger, C3HC4 type (RING finger). The C3HC4 type zinc-finger (RING finger) is a cysteine-rich domain of 40 to 60 residues that coordinates two zinc ions, and has the consensus sequence: C-X2-C-X(9-39)-C-X(1-3)-H-X(2-3)-C-X2-C-X(4-48)-C-X2-C where X is any amino acid. Many proteins containing a RING finger play a key role in the ubiquitination pathway.	GO:0016567|protein ubiquitination;	.	GO:0004842|ubiquitin-protein transferase activity;GO:0008270|zinc ion binding;	.	.
maker-scaffold_1549-augustus-gene-1.4	1.30628	2.65698e-07	5.71976e-05	up	yes	maker-scaffold_1549-augustus-gene-1.4	protein_coding	chrscaffold_1549:75811-80263:-	PNF42002.1	1268	4.02e-166	PNF42002.1 hypothetical protein B7P43_G12991 [Cryptotermes secundus]	XM_015584134.1	160	2.24e-76	XM_015584134.1 PREDICTED: Dufourea novaeangliae host cell factor 1 (LOC107194493), transcript variant X2, mRNA	P51611	484	2e-155	Host cell factor 1	.	.	.	.	pfam13415	Kelch_3	Galactose oxidase, central domain.	GO:0007049|cell cycle;GO:0043984|histone H4-K16 acetylation;GO:0043981|histone H4-K5 acetylation;GO:0043982|histone H4-K8 acetylation;GO:0000122|negative regulation of transcription from RNA polymerase II promoter;GO:0045931|positive regulation of mitotic cell cycle;GO:0050821|protein stabilization;	GO:0005737|cytoplasm;GO:0000123|histone acetyltransferase complex;GO:0071339|MLL1 complex;GO:0043025|neuronal cell body;GO:0005634|nucleus;GO:0048188|Set1C/COMPASS complex;	GO:0003682|chromatin binding;GO:0003713|transcription coactivator activity;	.	.
maker-scaffold_155-augustus-gene-5.7	1.48594	4.98745e-06	0.000493631	up	yes	maker-scaffold_155-augustus-gene-5.7	protein_coding	chrscaffold_155:473768-481009:-	PNF28611.1	375	9.22e-36	PNF28611.1 hypothetical protein B7P43_G09377 [Cryptotermes secundus]	.	.	.	.	.	.	.	.	.	.	.	.	pfam15936	DUF4749	Domain of unknown function (DUF4749). This presumed domain is functionally uncharacterized. This domain family is found in eukaryotes, and is typically between 121 and 170 amino acids in length. It is usually found in association with pfam00595 (PDZ) and pfam00412 (LIM), and often contains the conserved Zasp-like motif (IPR006643).	.	.	.	.	.
maker-scaffold_1565-augustus-gene-2.4	1.56569	4.97287e-07	8.87636e-05	up	yes	maker-scaffold_1565-augustus-gene-2.4	protein_coding	chrscaffold_1565:215217-220177:+	PNF42366.1	576	1.66e-73	PNF42366.1 hypothetical protein B7P43_G03685 [Cryptotermes secundus] PNF42367.1 hypothetical protein B7P43_G03685 [Cryptotermes secundus]	XM_012489737.1	87	4.96e-36	XM_012489737.1 PREDICTED: Apis florea vinculin (LOC100867819), transcript variant X18, mRNA	O46037	201	3e-58	Vinculin	.	.	.	.	pfam01044	Vinculin	Vinculin family.	GO:0007155|cell adhesion;GO:0007016|cytoskeletal anchoring at plasma membrane;GO:0048812|neuron projection morphogenesis;GO:0006909|phagocytosis;	GO:0015629|actin cytoskeleton;GO:0005737|cytoplasm;GO:0005925|focal adhesion;GO:0005886|plasma membrane;	GO:0003779|actin binding;GO:0005198|structural molecule activity;	K05700	VCL; vinculin
maker-scaffold_1565-augustus-gene-4.3	1.26478	0.000271309	0.00887341	up	yes	maker-scaffold_1565-augustus-gene-4.3	protein_coding	chrscaffold_1565:430700-435578:-	XP_018013402.1	1094	6.2e-140	XP_018013402.1 PREDICTED: eukaryotic elongation factor 2 kinase-like isoform X3 [Hyalella azteca]	XM_012645023.1	76	1.63e-29	XM_012645023.1 PREDICTED: Propithecus coquereli eukaryotic elongation factor 2 kinase (EEF2K), transcript variant X2, mRNA	P70531	388	2e-125	Eukaryotic elongation factor 2 kinase	.	.	.	.	pfam02816	Alpha_kinase	Alpha-kinase family. This family is a novel family of eukaryotic protein kinase catalytic domains, which have no detectable similarity to conventional kinases. The family contains myosin heavy chain kinases and Elongation Factor-2 kinase and a bifunctional ion channel. This family is known as the alpha-kinase family. The structure of the kinase domain revealed unexpected similarity to eukaryotic …	GO:0071454|cellular response to anoxia;GO:1990416|cellular response to brain-derived neurotrophic factor stimulus;GO:0071277|cellular response to calcium ion;GO:0071320|cellular response to cAMP;GO:0032869|cellular response to insulin stimulus;GO:0043066|negative regulation of apoptotic process;GO:0061003|positive regulation of dendritic spine morphogenesis;GO:0045807|positive regulation of endoc…	GO:0005737|cytoplasm;GO:0014069|postsynaptic density;	GO:0005524|ATP binding;GO:0005509|calcium ion binding;GO:0005516|calmodulin binding;GO:0004686|elongation factor-2 kinase activity;	K08292	EEF2K; elongation factor 2 kinase [EC:2.7.11.20]
maker-scaffold_1565-snap-gene-2.22	1.78084	1.76295e-06	0.000225872	up	yes	maker-scaffold_1565-snap-gene-2.22	protein_coding	chrscaffold_1565:171353-180961:+	XP_023714733.1	1428	0	XP_023714733.1 vinculin isoform X4 [Cryptotermes secundus]	XM_009045412.1	35	9.05e-07	XM_009045412.1 Lottia gigantea hypothetical protein partial mRNA	O46037	473	2e-156	Vinculin	.	.	.	.	pfam01044	Vinculin	Vinculin family.	GO:0007155|cell adhesion;GO:0007016|cytoskeletal anchoring at plasma membrane;GO:0048812|neuron projection morphogenesis;GO:0006909|phagocytosis;	GO:0015629|actin cytoskeleton;GO:0005737|cytoplasm;GO:0005925|focal adhesion;GO:0005886|plasma membrane;	GO:0003779|actin binding;GO:0005198|structural molecule activity;	K05700	VCL; vinculin
maker-scaffold_1565-snap-gene-2.23	2.16016	6.51957e-11	4.63423e-08	up	yes	maker-scaffold_1565-snap-gene-2.23	protein_coding	chrscaffold_1565:191919-197471:+	XP_015597555.1	918	2.35e-114	XP_015597555.1 PREDICTED: vinculin isoform X18 [Cephus cinctus]	.	.	.	.	O46037	290	3e-89	Vinculin	.	.	.	.	pfam01044	Vinculin	Vinculin family.	GO:0007155|cell adhesion;GO:0007016|cytoskeletal anchoring at plasma membrane;GO:0048812|neuron projection morphogenesis;GO:0006909|phagocytosis;	GO:0015629|actin cytoskeleton;GO:0005737|cytoplasm;GO:0005925|focal adhesion;GO:0005886|plasma membrane;	GO:0003779|actin binding;GO:0005198|structural molecule activity;	K05700	VCL; vinculin
maker-scaffold_1565-snap-gene-2.25	1.67679	0.000580877	0.014965	up	yes	maker-scaffold_1565-snap-gene-2.25	protein_coding	chrscaffold_1565:205914-210714:+	XP_023211039.1	141	1.32e-08	XP_023211039.1 vinculin-like isoform X1 [Centruroides sculpturatus]	.	.	.	.	.	.	.	.	.	.	.	.	pfam11882	DUF3402	Domain of unknown function (DUF3402). This domain is functionally uncharacterized. This domain is found in eukaryotes. This presumed domain is typically between 350 to 473 amino acids in length. This domain is found associated with pfam07923.	.	.	.	.	.
maker-scaffold_157-snap-gene-13.45	1.56118	0.00201142	0.0335694	up	yes	maker-scaffold_157-snap-gene-13.45	protein_coding	chrscaffold_157:1372828-1373303:+	XP_024217361.1	315	1.02e-32	XP_024217361.1 rho guanine nucleotide exchange factor 17 isoform X1 [Halyomorpha halys]	.	.	.	.	Q21653	73.9	3e-15	Rho guanine nucleotide exchange factor osg-1	.	.	.	.	pfam00621	RhoGEF	RhoGEF domain. Guanine nucleotide exchange factor for Rho/Rac/Cdc42-like GTPases Also called Dbl-homologous (DH) domain. It appears that pfam00169 domains invariably occur C-terminal to RhoGEF/DH domains.	GO:0035556|intracellular signal transduction;GO:0035023|regulation of Rho protein signal transduction;GO:0006979|response to oxidative stress;	GO:0005622|intracellular;	GO:0005089|Rho guanyl-nucleotide exchange factor activity;	.	.
maker-scaffold_158-augustus-gene-8.5	1.97017	8.04141e-05	0.0037877	up	yes	maker-scaffold_158-augustus-gene-8.5	protein_coding	chrscaffold_158:832937-850049:-	XP_008193545.1	1719	0	XP_008193545.1 PREDICTED: anoctamin-5 isoform X2 [Tribolium castaneum] EFA04121.2 Anoctamin-1-like Protein [Tribolium castaneum]	XM_013255079.1	58	1.02e-18	XM_013255079.1 PREDICTED: Stomoxys calcitrans anoctamin-2 (LOC106089262), transcript variant X4, mRNA	Q8BHY3	387	3e-111	Anoctamin-1	.	.	.	.	pfam04547	Anoctamin	Calcium-activated chloride channel. The family carries eight putative transmembrane domains, and, although it has no similarity to other known channel proteins, it is clearly a calcium-activated ionic channel. It is expressed in various secretory epithelia, the retina and sensory neurons, and mediates receptor-activated chloride currents in diverse physiological processes.	GO:0006812|cation transport;GO:0034605|cellular response to heat;GO:1902476|chloride transmembrane transport;GO:0006821|chloride transport;GO:0050965|detection of temperature stimulus involved in sensory perception of pain;GO:0015705|iodide transport;GO:0007200|phospholipase C-activating G-protein coupled receptor signaling pathway;GO:0035774|positive regulation of insulin secretion involved in c…	GO:0016324|apical plasma membrane;GO:0034707|chloride channel complex;GO:0005737|cytoplasm;GO:0009897|external side of plasma membrane;GO:0070062|extracellular exosome;GO:0005886|plasma membrane;	GO:0005227|calcium activated cation channel activity;GO:0005254|chloride channel activity;GO:0005229|intracellular calcium activated chloride channel activity;GO:0015111|iodide transmembrane transporter activity;GO:0046982|protein heterodimerization activity;GO:0042803|protein homodimerization activity;GO:0005247|voltage-gated chloride channel activity;	K19496	ANO1, DOG1, TMEM16A; anoctamin-1
maker-scaffold_159-augustus-gene-6.43	-1.45381	0.00346449	0.0479024	down	yes	maker-scaffold_159-augustus-gene-6.43	protein_coding	chrscaffold_159:596218-598582:+	PNF36891.1	425	1.69e-49	PNF36891.1 hypothetical protein B7P43_G08867 [Cryptotermes secundus]	.	.	.	.	Q26240	157	9e-44	Nitric oxide synthase, salivary gland	VC0384	56.2	2e-09	COG0369	pfam08730	Rad33	Rad33. Rad33 is involved in nucleotide excision repair (NER). NER is the main pathway for repairing DNA lesions induced by UV. Cells deleted for RAD33 display intermediate UV sensitivity that is epistatic with NER.	GO:0006809|nitric oxide biosynthetic process;	.	GO:0050660|flavin adenine dinucleotide binding;GO:0010181|FMN binding;GO:0020037|heme binding;GO:0005506|iron ion binding;GO:0050661|NADP binding;GO:0004517|nitric-oxide synthase activity;	.	.
maker-scaffold_1604-augustus-gene-1.7	1.22019	0.00150334	0.027464	up	yes	maker-scaffold_1604-augustus-gene-1.7	protein_coding	chrscaffold_1604:159762-169880:+	PNF24748.1	1320	5.84e-172	PNF24748.1 Aspartyl/asparaginyl beta-hydroxylase [Cryptotermes secundus]	.	.	.	.	Q12797	392	4e-127	Aspartyl/asparaginyl beta-hydroxylase	BMEI0464	68.2	2e-12	COG3555	pfam05118	Asp_Arg_Hydrox	Aspartyl/Asparaginyl beta-hydroxylase. Iron (II)/2-oxoglutarate (2-OG)-dependent oxygenases catalyze oxidative reactions in a range of metabolic processes. Proline 3-hydroxylase hydroxylates proline at position 3, the first of a 2-OG oxygenase catalyzing oxidation of a free alpha-amino acid. The structure of proline 3-hydroxylase contains the conserved motifs present in other 2-OG oxygenases incl…	GO:0097202|activation of cysteine-type endopeptidase activity;GO:0032237|activation of store-operated calcium channel activity;GO:0070588|calcium ion transmembrane transport;GO:0071277|cellular response to calcium ion;GO:0005513|detection of calcium ion;GO:0034220|ion transmembrane transport;GO:0006936|muscle contraction;GO:0018193|peptidyl-amino acid modification;GO:0010524|positive regulation o…	GO:0034704|calcium channel complex;GO:0032541|cortical endoplasmic reticulum;GO:0005783|endoplasmic reticulum;GO:0005789|endoplasmic reticulum membrane;GO:0030176|integral component of endoplasmic reticulum membrane;GO:0016021|integral component of membrane;GO:0014701|junctional sarcoplasmic reticulum membrane;GO:0005886|plasma membrane;GO:0033018|sarcoplasmic reticulum lumen;GO:0033017|sarcoplas…	GO:0005509|calcium ion binding;GO:0009055|electron carrier activity;GO:0044325|ion channel binding;GO:0004597|peptide-aspartate beta-dioxygenase activity;GO:0008307|structural constituent of muscle;GO:0005198|structural molecule activity;	K00476	ASPH; aspartate beta-hydroxylase [EC:1.14.11.16]
maker-scaffold_1613-augustus-gene-1.52	-1.3108	7.56736e-05	0.00359436	down	yes	maker-scaffold_1613-augustus-gene-1.52	protein_coding	chrscaffold_1613:194629-196529:+	.	.	.	.	.	.	.	.	.	.	.	.	.	.	.	.	pfam05539	Pneumo_att_G	Pneumovirinae attachment membrane glycoprotein G.	.	.	.	.	.
maker-scaffold_1648-snap-gene-1.74	1.34393	7.88695e-06	0.000666682	up	yes	maker-scaffold_1648-snap-gene-1.74	protein_coding	chrscaffold_1648:70666-81445:-	PSN49744.1	525	1.67e-54	PSN49744.1 hypothetical protein C0J52_08486 [Blattella germanica]	.	.	.	.	Q17R89	105	3e-22	Rho GTPase-activating protein 44	.	.	.	.	pfam00620	RhoGAP	RhoGAP domain. GTPase activator proteins towards Rho/Rac/Cdc42-like small GTPases.	GO:0006887|exocytosis;GO:0051056|regulation of small GTPase mediated signal transduction;GO:0007165|signal transduction;	GO:0030054|cell junction;GO:0005829|cytosol;GO:0043197|dendritic spine;GO:0031256|leading edge membrane;GO:0055037|recycling endosome;	GO:0005096|GTPase activator activity;GO:0005543|phospholipid binding;	.	.
maker-scaffold_1659-augustus-gene-0.19	1.43399	4.63336e-09	1.75243e-06	up	yes	maker-scaffold_1659-augustus-gene-0.19	protein_coding	chrscaffold_1659:10136-25614:-	XP_021933563.1	2182	0	XP_021933563.1 neogenin isoform X2 [Zootermopsis nevadensis]	.	.	.	.	P97798	540	6e-171	Neogenin	.	.	.	.	pfam07679	I-set	Immunoglobulin I-set domain.	GO:0007411|axon guidance;GO:0007155|cell adhesion;GO:0055072|iron ion homeostasis;GO:0007520|myoblast fusion;GO:0050709|negative regulation of protein secretion;GO:0030513|positive regulation of BMP signaling pathway;GO:0051149|positive regulation of muscle cell differentiation;GO:0006355|regulation of transcription, DNA-templated;	GO:0005794|Golgi apparatus;GO:0005887|integral component of plasma membrane;GO:0005654|nucleoplasm;GO:0005886|plasma membrane;GO:0098797|plasma membrane protein complex;	GO:0070700|BMP receptor binding;GO:0045296|cadherin binding;GO:0039706|co-receptor binding;GO:0004872|receptor activity;	.	.
maker-scaffold_1674-snap-gene-0.12	1.44862	4.70661e-09	1.75243e-06	up	yes	maker-scaffold_1674-snap-gene-0.12	protein_coding	chrscaffold_1674:7854-14308:-	XP_023721718.1	1364	0	XP_023721718.1 GTP-binding protein 2 [Cryptotermes secundus] XP_023721719.1 GTP-binding protein 2 [Cryptotermes secundus] XP_023721720.1 GTP-binding protein 2 [Cryptotermes secundus] XP_023721721.1 GTP-binding protein 2 [Cryptotermes secundus] PNF19002.1 GTP-binding protein 2 [Cryptotermes secundus]	.	.	.	.	Q3UJK4	394	1e-129	GTP-binding protein 2	SSO2429	221	8e-65	COG5258	pfam00009	GTP_EFTU	Elongation factor Tu GTP binding domain. This domain contains a P-loop motif, also found in several other families such as pfam00071, pfam00025 and pfam00063. Elongation factor Tu consists of three structural domains, this plus two C-terminal beta barrel domains.	.	GO:0005622|intracellular;GO:0043231|intracellular membrane-bounded organelle;	GO:0005525|GTP binding;GO:0003924|GTPase activity;GO:0003746|translation elongation factor activity;	.	.
maker-scaffold_1693-augustus-gene-4.27	1.48386	4.76398e-05	0.00257782	up	yes	maker-scaffold_1693-augustus-gene-4.27	protein_coding	chrscaffold_1693:482422-494716:+	PNF23499.1	1381	0	PNF23499.1 Signal transducer and activator of transcription 5B [Cryptotermes secundus]	.	.	.	.	P51692	288	2e-86	Signal transducer and activator of transcription 5B	.	.	.	.	pfam02865	STAT_int	STAT protein, protein interaction domain. STAT proteins (Signal Transducers and Activators of Transcription) are a family of transcription factors that are specifically activated to regulate gene transcription when cells encounter cytokines and growth factors. STAT proteins also include an SH2 domain pfam00017.	GO:0006103|2-oxoglutarate metabolic process;GO:0000255|allantoin metabolic process;GO:0071364|cellular response to epidermal growth factor stimulus;GO:0071363|cellular response to growth factor stimulus;GO:0032870|cellular response to hormone stimulus;GO:0006101|citrate metabolic process;GO:0006600|creatine metabolic process;GO:0046449|creatinine metabolic process;GO:0046543|development of second…	GO:0005737|cytoplasm;GO:0005829|cytosol;GO:0005654|nucleoplasm;GO:0005634|nucleus;	GO:0003682|chromatin binding;GO:0035259|glucocorticoid receptor binding;GO:0046983|protein dimerization activity;GO:0004713|protein tyrosine kinase activity;GO:0000979|RNA polymerase II core promoter sequence-specific DNA binding;GO:0004871|signal transducer activity;GO:0003700|transcription factor activity, sequence-specific DNA binding;GO:0001077|transcriptional activator activity, RNA polymera…	K11224	STAT5B; signal transducer and activator of transcription 5B
maker-scaffold_1714-snap-gene-0.5	1.83134	5.96526e-06	0.000557236	up	yes	maker-scaffold_1714-snap-gene-0.5	protein_coding	chrscaffold_1714:32642-33315:+	XP_021927214.1	408	7.42e-46	XP_021927214.1 solute carrier family 41 member 1-like [Zootermopsis nevadensis] XP_021927215.1 solute carrier family 41 member 1-like [Zootermopsis nevadensis] XP_021927216.1 solute carrier family 41 member 1-like [Zootermopsis nevadensis] XP_021927218.1 solute carrier family 41 member 1-like [Zootermopsis nevadensis] XP_021927219.1 solute carrier family 41 member 1-like [Zootermopsis nevadensis]…	.	.	.	.	Q5R839	114	2e-29	Solute carrier family 41 member 1	.	.	.	.	pfam01769	MgtE	Divalent cation transporter. This region is the integral membrane part of the eubacterial MgtE family of magnesium transporters. Related regions are found also in archaebacterial and eukaryotic proteins. All the archaebacterial and eukaryotic examples have two copies of the region. This suggests that the eubacterial examples may act as dimers. Members of this family probably transport Mg2+ or oth…	GO:0010961|cellular magnesium ion homeostasis;GO:0071286|cellular response to magnesium ion;GO:0015693|magnesium ion transport;	GO:0016323|basolateral plasma membrane;GO:0016021|integral component of membrane;GO:0043234|protein complex;	GO:0015491|cation:cation antiporter activity;GO:0015095|magnesium ion transmembrane transporter activity;	K15122	SLC41A; solute carrier family 41
maker-scaffold_174-augustus-gene-11.1	1.47656	7.07956e-05	0.00341815	up	yes	maker-scaffold_174-augustus-gene-11.1	protein_coding	chrscaffold_174:1098716-1099444:-	KMQ89937.1	337	3.06e-38	KMQ89937.1 rho gtpase-activating protein 6 [Lasius niger]	.	.	.	.	O54834	73.2	1e-14	Rho GTPase-activating protein 6	.	.	.	.	pfam00620	RhoGAP	RhoGAP domain. GTPase activator proteins towards Rho/Rac/Cdc42-like small GTPases.	GO:0007015|actin filament organization;GO:0048041|focal adhesion assembly;GO:0051895|negative regulation of focal adhesion assembly;GO:0051497|negative regulation of stress fiber assembly;GO:0043547|positive regulation of GTPase activity;GO:0043087|regulation of GTPase activity;GO:0007165|signal transduction;	GO:0015629|actin cytoskeleton;GO:0005737|cytoplasm;	GO:0005096|GTPase activator activity;	.	.
maker-scaffold_177-augustus-gene-0.34	-1.41013	0.0014853	0.0273063	down	yes	maker-scaffold_177-augustus-gene-0.34	protein_coding	chrscaffold_177:25380-26381:-	CRL01968.1	878	1.8e-113	CRL01968.1 CLUMA_CG015244, isoform A [Clunio marinus]	.	.	.	.	Q9UJ83	272	3e-86	2-hydroxyacyl-CoA lyase 1	yfdU	160	1e-44	COG0028	pfam02776	TPP_enzyme_N	Thiamine pyrophosphate enzyme, N-terminal TPP binding domain.	GO:0001561|fatty acid alpha-oxidation;GO:0051259|protein oligomerization;	GO:0005782|peroxisomal matrix;GO:0005777|peroxisome;	GO:0016830|carbon-carbon lyase activity;GO:0048037|cofactor binding;GO:0000287|magnesium ion binding;GO:0005102|receptor binding;GO:0030976|thiamine pyrophosphate binding;	K12261	HACL1; 2-hydroxyacyl-CoA lyase 1 [EC:4.1.-.-]
maker-scaffold_1791-snap-gene-1.76	1.27492	9.71955e-06	0.000787535	up	yes	maker-scaffold_1791-snap-gene-1.76	protein_coding	chrscaffold_1791:205038-213924:+	XP_023721306.1	302	9.52e-27	XP_023721306.1 HEAT repeat-containing protein 3 isoform X1 [Cryptotermes secundus] PNF19516.1 HEAT repeat-containing protein 3 [Cryptotermes secundus]	.	.	.	.	Q7Z4Q2	54.3	1e-06	HEAT repeat-containing protein 3	.	.	.	.	pfam16815	HRI1	Protein HRI1. This fungal protein interacts with Sec72 and Hrr25, it's function is not yet known.	GO:0030154|cell differentiation;GO:0007399|nervous system development;GO:0006355|regulation of transcription, DNA-templated;GO:0006351|transcription, DNA-templated;	GO:0005634|nucleus;	GO:0003677|DNA binding;GO:0046872|metal ion binding;	.	.
maker-scaffold_1796-snap-gene-1.13	-1.81633	0.00202731	0.0337626	down	yes	maker-scaffold_1796-snap-gene-1.13	protein_coding	chrscaffold_1796:120252-122588:-	XP_022244308.1	424	2.34e-45	XP_022244308.1 dynein heavy chain 7, axonemal-like [Limulus polyphemus]	.	.	.	.	Q3V0Q1	140	3e-36	Dynein heavy chain 12, axonemal	.	.	.	.	pfam03028	Dynein_heavy	Dynein heavy chain and region D6 of dynein motor. This family represents the C-terminal region of dynein heavy chain. The chain also contains ATPase activity and microtubule binding ability and acts as a motor for the movement of organelles and vesicles along microtubules. Dynein is also involved in cilia and flagella movement. The dynein subunit consists of at least two heavy chains and a number…	GO:0007018|microtubule-based movement;GO:0016567|protein ubiquitination;	GO:0005737|cytoplasm;GO:0036156|inner dynein arm;GO:0005874|microtubule;	GO:0005524|ATP binding;GO:0016887|ATPase activity;GO:0003777|microtubule motor activity;	.	.
maker-scaffold_1796-snap-gene-1.15	-2.1243	0.00062377	0.0159648	down	yes	maker-scaffold_1796-snap-gene-1.15	protein_coding	chrscaffold_1796:131288-140801:-	XP_019634109.1	481	9.92e-52	XP_019634109.1 PREDICTED: dynein heavy chain 3, axonemal-like [Branchiostoma belcheri]	.	.	.	.	Q63170	159	7e-42	Dynein heavy chain 7, axonemal	.	.	.	.	pfam03028	Dynein_heavy	Dynein heavy chain and region D6 of dynein motor. This family represents the C-terminal region of dynein heavy chain. The chain also contains ATPase activity and microtubule binding ability and acts as a motor for the movement of organelles and vesicles along microtubules. Dynein is also involved in cilia and flagella movement. The dynein subunit consists of at least two heavy chains and a number…	GO:0003341|cilium movement;	GO:0005858|axonemal dynein complex;GO:0005737|cytoplasm;GO:0005874|microtubule;	GO:0005524|ATP binding;GO:0016887|ATPase activity;GO:0005509|calcium ion binding;GO:0003777|microtubule motor activity;	.	.
maker-scaffold_183-augustus-gene-9.6	-1.62101	0.00153589	0.0278311	down	yes	maker-scaffold_183-augustus-gene-9.6	protein_coding	chrscaffold_183:955034-962917:-	XP_021923853.1	1011	2.47e-127	XP_021923853.1 zinc finger CCHC domain-containing protein 4 isoform X1 [Zootermopsis nevadensis] KDR17377.1 Zinc finger CCHC domain-containing protein 4 [Zootermopsis nevadensis]	.	.	.	.	Q6DCD7	341	2e-107	Zinc finger CCHC domain-containing protein 4	.	.	.	.	pfam10237	N6-adenineMlase	Probable N6-adenine methyltransferase. This is a protein of approximately 200 residues which is conserved from plants to humans. It contains a highly conserved QFW motif close to the N-terminus and a DPPF motif in the centre. The DPPF motif is characteristic of N-6 adenine-specific DNA methylases, and this family is found in eukaryotes.	.	.	GO:0008168|methyltransferase activity;GO:0003676|nucleic acid binding;GO:0016746|transferase activity, transferring acyl groups;GO:0008270|zinc ion binding;	.	.
maker-scaffold_1834-snap-gene-1.38	1.9642	1.03255e-07	2.52298e-05	up	yes	maker-scaffold_1834-snap-gene-1.38	protein_coding	chrscaffold_1834:126990-128511:-	.	.	.	.	.	.	.	.	.	.	.	.	.	.	.	.	pfam17228	SGP	Sulphur globule protein. Sulphur globules are membrane-bounded intracellular globules, used by purple sulphur bacteria to transiently store sulphur during the oxidisation of reduced sulphur compounds. This proteobacterial family contains structural proteins of these sulphur globules, and includes sulphur globule protein CV1 (SgpA) and sulphur globule protein CV2 (SgpB).	.	.	.	.	.
maker-scaffold_1869-snap-gene-1.29	1.74694	6.02926e-06	0.000557903	up	yes	maker-scaffold_1869-snap-gene-1.29	protein_coding	chrscaffold_1869:132454-139026:-	XP_021938615.1	384	1.13e-38	XP_021938615.1 resistance to inhibitors of cholinesterase protein 3 isoform X11 [Zootermopsis nevadensis]	.	.	.	.	.	.	.	.	.	.	.	.	pfam15361	RIC3	Resistance to inhibitors of cholinesterase homolog 3. RIC3 is a protein associated with nicotinic acetylcholine receptors (nAChRs), neurotransmitter-gated ion channels expressed at the neuromuscular junction and within the central and peripheral nervous systems. It can enhance functional expression of multiple nAChR subtypes. RIC3 promotes functional expression of homomeric alpha-7 and alpha-8 ni…	.	.	.	.	.
maker-scaffold_187-snap-gene-11.4	1.74583	9.42271e-22	1.47352e-17	up	yes	maker-scaffold_187-snap-gene-11.4	protein_coding	chrscaffold_187:1102402-1123142:+	XP_018568137.1	846	7.73e-93	XP_018568137.1 uncharacterized protein LOC108908554 [Anoplophora glabripennis]	.	.	.	.	.	.	.	.	.	.	.	.	pfam14762	HPS3_Mid	Hermansky-Pudlak syndrome 3, middle region. This domain is downstream of the N-terminus of these vertebrate proteins. This region carries a number of tyrosine sorting motifs and one of two di-leucine sorting boxes at residues 542-548 well as a peroxisomal matrix targetting motif at residues 614-623 in human HPS3. There is also reference to a human Mendelian disease at MIM:614072.	.	.	.	.	.
maker-scaffold_187-snap-gene-11.9	1.65132	0.000506083	0.0134922	up	yes	maker-scaffold_187-snap-gene-11.9	protein_coding	chrscaffold_187:1141374-1144122:-	XP_014239137.1	886	1.05e-117	XP_014239137.1 bifunctional arginine demethylase and lysyl-hydroxylase PSR [Trichogramma pretiosum]	XM_008828915.2	110	7.72e-49	XM_008828915.2 PREDICTED: Nannospalax galili arginine demethylase and lysine hydroxylase (Jmjd6), transcript variant X3, mRNA	Q6GND3	329	4e-111	Bifunctional arginine demethylase and lysyl-hydroxylase JMJD6-A	.	.	.	.	pfam02373	JmjC	JmjC domain, hydroxylase. The JmjC domain belongs to the Cupin superfamily. JmjC-domain proteins may be protein hydroxylases that catalyze a novel histone modification. This is confirmed to be a hydroxylase: the human JmjC protein named Tyw5p unexpectedly acts in the biosynthesis of a hypermodified nucleoside, hydroxy-wybutosine, in tRNA-Phe by catalyzing hydroxylation.	GO:0030154|cell differentiation;GO:0006397|mRNA processing;GO:0018395|peptidyl-lysine hydroxylation to 5-hydroxy-L-lysine;GO:0048024|regulation of mRNA splicing, via spliceosome;GO:0006355|regulation of transcription, DNA-templated;GO:0008380|RNA splicing;GO:0002040|sprouting angiogenesis;GO:0006351|transcription, DNA-templated;	GO:0005730|nucleolus;GO:0005654|nucleoplasm;GO:0005634|nucleus;	GO:0033746|histone demethylase activity (H3-R2 specific);GO:0033749|histone demethylase activity (H4-R3 specific);GO:0046872|metal ion binding;GO:0070815|peptidyl-lysine 5-dioxygenase activity;GO:0003727|single-stranded RNA binding;	K11323	JMJD6; histone arginine demethylase JMJD6 [EC:1.14.11.-]
maker-scaffold_187-snap-gene-12.62	1.03892	0.00287751	0.0424692	up	yes	maker-scaffold_187-snap-gene-12.62	protein_coding	chrscaffold_187:1296794-1303931:-	XP_021912840.1	2326	0	XP_021912840.1 neuroglian isoform X2 [Zootermopsis nevadensis] XP_021912841.1 neuroglian isoform X2 [Zootermopsis nevadensis]	XM_012294832.1	98	1.19e-41	XM_012294832.1 PREDICTED: Megachile rotundata neuroglian (LOC100877344), transcript variant X4, mRNA	P20241	67	3e-10	Neuroglian	.	.	.	.	pfam07679	I-set	Immunoglobulin I-set domain.	GO:0008366|axon ensheathment;GO:0048675|axon extension;GO:0007409|axonogenesis;GO:0061343|cell adhesion involved in heart morphogenesis;GO:0048036|central complex development;GO:0048813|dendrite morphogenesis;GO:0007173|epidermal growth factor receptor signaling pathway;GO:0060857|establishment of glial blood-brain barrier;GO:0008050|female courtship behavior;GO:0007560|imaginal disc morphogenesi…	GO:0005923|bicellular tight junction;GO:0030175|filopodium;GO:0016021|integral component of membrane;GO:0016328|lateral plasma membrane;GO:0005886|plasma membrane;GO:0005919|pleated septate junction;GO:0005918|septate junction;	GO:0005509|calcium ion binding;	.	.
maker-scaffold_188-augustus-gene-1.18	-1.16262	0.00171921	0.0302079	down	yes	maker-scaffold_188-augustus-gene-1.18	protein_coding	chrscaffold_188:161307-161748:-	PSN39314.1	458	4.1e-57	PSN39314.1 Beta-catenin-like protein 1 [Blattella germanica]	.	.	.	.	O62703	116	6e-30	Beta-catenin-like protein 1	.	.	.	.	pfam12899	Glyco_hydro_100	Alkaline and neutral invertase. This is a family of bacterial and plant alkaline and neutral invertases, EC:3.2.1.26, previously known as Invertase_neut pfam04853.	GO:0006915|apoptotic process;GO:0006397|mRNA processing;GO:0008380|RNA splicing;	GO:0005634|nucleus;GO:0000974|Prp19 complex;GO:0005681|spliceosomal complex;	.	K12864	CTNNBL1; beta-catenin-like protein 1
maker-scaffold_188-snap-gene-1.7	1.08614	0.00120769	0.0240585	up	yes	maker-scaffold_188-snap-gene-1.7	protein_coding	chrscaffold_188:95484-107980:-	XP_023705050.1	1612	0	XP_023705050.1 uncharacterized protein LOC111863196 isoform X2 [Cryptotermes secundus] PNF36237.1 hypothetical protein B7P43_G08693 [Cryptotermes secundus]	.	.	.	.	.	.	.	.	.	.	.	.	pfam02995	DUF229	Protein of unknown function (DUF229). Members of this family are uncharacterized. They are 500-1200 amino acids in length and share a long region conservation that probably corresponds to several domains. The Go annotation for the protein indicates that it is involved in nematode larval development and has a positive regulation on growth rate.	.	.	.	.	.
maker-scaffold_1891-augustus-gene-1.45	1.06175	0.000936754	0.0204842	up	yes	maker-scaffold_1891-augustus-gene-1.45	protein_coding	chrscaffold_1891:79314-89175:+	KDR07323.1	658	6.47e-79	KDR07323.1 TRAF-type zinc finger domain-containing protein 1 [Zootermopsis nevadensis]	.	.	.	.	O14545	127	5e-31	TRAF-type zinc finger domain-containing protein 1	.	.	.	.	pfam07217	Het-C	Heterokaryon incompatibility protein Het-C. In filamentous fungi, het loci (for heterokaryon incompatibility) are believed to regulate self/nonself-recognition during vegetative growth. As filamentous fungi grow, hyphal fusion occurs within an individual colony to form a network. Hyphal fusion can occur also between different individuals to form a heterokaryon, in which genetically distinct nucle…	GO:0045824|negative regulation of innate immune response;	.	GO:0046872|metal ion binding;	.	.
maker-scaffold_1897-snap-gene-0.35	1.5284	0.00219024	0.0357153	up	yes	maker-scaffold_1897-snap-gene-0.35	protein_coding	chrscaffold_1897:17086-18657:-	XP_020947576.1	651	2.57e-77	XP_020947576.1 ubiquitin carboxyl-terminal hydrolase 15 isoform X4 [Sus scrofa]	.	.	.	.	Q2HJE4	254	9e-77	Ubiquitin carboxyl-terminal hydrolase 15	SPCC16A11.12c	147	2e-39	COG5560	pfam00443	UCH	Ubiquitin carboxyl-terminal hydrolase.	GO:0030509|BMP signaling pathway;GO:0035616|histone H2B conserved C-terminal lysine deubiquitination;GO:0035520|monoubiquitinated protein deubiquitination;GO:0060389|pathway-restricted SMAD protein phosphorylation;GO:0016579|protein deubiquitination;GO:0007179|transforming growth factor beta receptor signaling pathway;GO:0006511|ubiquitin-dependent protein catabolic process;	GO:0005737|cytoplasm;GO:0005634|nucleus;	GO:0004197|cysteine-type endopeptidase activity;GO:0004843|ubiquitin-specific protease activity;	K11835	USP4_11_15, UBP12; ubiquitin carboxyl-terminal hydrolase 4/11/15 [EC:3.4.19.12]
maker-scaffold_19-augustus-gene-28.5	1.8659	3.7278e-06	0.000404556	up	yes	maker-scaffold_19-augustus-gene-28.5	protein_coding	chrscaffold_19:2808660-2811359:+	XP_021942887.1	136	2.67e-07	XP_021942887.1 obscurin isoform X1 [Zootermopsis nevadensis]	.	.	.	.	.	.	.	.	.	.	.	.	pfam15262	DUF4592	Domain of unknown function (DUF4592). This protein family is a domain of unknown function, which lies to the N-terminus of the protein. This domain family is found in eukaryotes, and is typically between 114 and 130 amino acids in length. There are two completely conserved residues (L and A) that may be functionally important. In humans, the gene that encodes this protein lies in the position, ch…	.	.	.	.	.
maker-scaffold_1900-snap-gene-0.7	1.25425	4.6017e-08	1.26248e-05	up	yes	maker-scaffold_1900-snap-gene-0.7	protein_coding	chrscaffold_1900:26790-42712:-	XP_023727753.1	1769	0	XP_023727753.1 constitutive coactivator of PPAR-gamma-like protein 1 homolog isoform X2 [Cryptotermes secundus]	XM_011687658.1	71	1.24e-26	XM_011687658.1 PREDICTED: Wasmannia auropunctata constitutive coactivator of PPAR-gamma-like protein 1 homolog (LOC105448841), transcript variant X3, mRNA	Q6DEZ2	281	2e-81	Constitutive coactivator of PPAR-gamma-like protein 1 homolog	.	.	.	.	pfam00822	PMP22_Claudin	PMP-22/EMP/MP20/Claudin family.	.	GO:0005737|cytoplasm;GO:0005634|nucleus;GO:0005886|plasma membrane;	GO:0003723|RNA binding;	.	.
maker-scaffold_191-snap-gene-3.15	1.10722	1.06945e-08	3.63566e-06	up	yes	maker-scaffold_191-snap-gene-3.15	protein_coding	chrscaffold_191:209178-231934:+	XP_021925836.1	6193	0	XP_021925836.1 spectrin beta chain isoform X1 [Zootermopsis nevadensis] XP_021925837.1 spectrin beta chain isoform X1 [Zootermopsis nevadensis] XP_021925838.1 spectrin beta chain isoform X1 [Zootermopsis nevadensis] XP_021925839.1 spectrin beta chain isoform X1 [Zootermopsis nevadensis]	XM_011506233.1	594	0	XM_011506233.1 PREDICTED: Ceratosolen solmsi marchali spectrin beta chain (LOC105367480), transcript variant X4, mRNA	Q00963	262	6e-69	Spectrin beta chain	SPAC15A10.08	245	3e-67	COG5069	pfam00307	CH	Calponin homology (CH) domain. The CH domain is found in both cytoskeletal proteins and signal transduction proteins. The CH domain is involved in actin binding in some members of the family. However in calponins there is evidence that the CH domain is not involved in its actin binding activity. Most member proteins have from two to four copies of the CH domain, however some proteins such as calp…	GO:0051693|actin filament capping;GO:0007411|axon guidance;GO:0016199|axon midline choice point recognition;GO:0007409|axonogenesis;GO:0045478|fusome organization;GO:0042062|long-term strengthening of neuromuscular junction;GO:0048790|maintenance of presynaptic active zone structure;GO:0007026|negative regulation of microtubule depolymerization;GO:0007399|nervous system development;GO:0007274|neu…	GO:0016327|apicolateral plasma membrane;GO:0030424|axon;GO:0045169|fusome;GO:0016328|lateral plasma membrane;GO:0005811|lipid particle;GO:0031594|neuromuscular junction;GO:0005886|plasma membrane;GO:0008091|spectrin;GO:0045170|spectrosome;	GO:0003779|actin binding;GO:0030506|ankyrin binding;GO:0008092|cytoskeletal protein binding;GO:0008017|microtubule binding;GO:0005546|phosphatidylinositol-4,5-bisphosphate binding;GO:0005200|structural constituent of cytoskeleton;	K06115	SPTB; spectrin beta
maker-scaffold_192-augustus-gene-11.5	2.1983	0.000506455	0.0134922	up	yes	maker-scaffold_192-augustus-gene-11.5	protein_coding	chrscaffold_192:1093664-1098063:+	XP_021919051.1	1975	0	XP_021919051.1 tyrosine 3-monooxygenase isoform X1 [Zootermopsis nevadensis]	.	.	.	.	P18459	689	0	Tyrosine 3-monooxygenase	PA0872	129	6e-32	COG3186	pfam00351	Biopterin_H	Biopterin-dependent aromatic amino acid hydroxylase. This family includes phenylalanine-4-hydroxylase, the phenylketonuria disease protein.	GO:0048085|adult chitin-containing cuticle pigmentation;GO:0008344|adult locomotory behavior;GO:0009072|aromatic amino acid family metabolic process;GO:0006584|catecholamine metabolic process;GO:0007619|courtship behavior;GO:0048067|cuticle pigmentation;GO:0048066|developmental pigmentation;GO:0042416|dopamine biosynthetic process;GO:0042417|dopamine metabolic process;GO:0008049|male courtship be…	.	GO:0005506|iron ion binding;GO:0004511|tyrosine 3-monooxygenase activity;	K00501	TH; tyrosine 3-monooxygenase [EC:1.14.16.2]
maker-scaffold_1922-snap-gene-11.32	1.57881	0.00116805	0.0236606	up	yes	maker-scaffold_1922-snap-gene-11.32	protein_coding	chrscaffold_1922:1112100-1117876:+	PNF24635.1	667	9.26e-82	PNF24635.1 hypothetical protein B7P43_G00742 [Cryptotermes secundus]	.	.	.	.	B1A4F7	119	1e-28	Venom dipeptidyl peptidase 4	CC2154	86.3	5e-18	COG1506	pfam00326	Peptidase_S9	Prolyl oligopeptidase family.	.	GO:0005576|extracellular region;	GO:0004177|aminopeptidase activity;GO:0008236|serine-type peptidase activity;	.	.
maker-scaffold_1924-snap-gene-0.18	1.41723	0.00200425	0.0334855	up	yes	maker-scaffold_1924-snap-gene-0.18	protein_coding	chrscaffold_1924:66221-71149:-	XP_023714502.1	953	2.6e-117	XP_023714502.1 cytokine receptor isoform X2 [Cryptotermes secundus]	.	.	.	.	Q9VWE0	84	4e-16	Cytokine receptor	.	.	.	.	pfam16728	DUF5066	Domain of unknown function (DUF5066).	GO:0007350|blastoderm segmentation;GO:0007298|border follicle cell migration;GO:0001745|compound eye morphogenesis;GO:0050829|defense response to Gram-negative bacterium;GO:0007425|epithelial cell fate determination, open tracheal system;GO:0060429|epithelium development;GO:0007293|germarium-derived egg chamber formation;GO:0007442|hindgut morphogenesis;GO:0006955|immune response;GO:0007259|JAK-S…	GO:0016324|apical plasma membrane;GO:0016327|apicolateral plasma membrane;GO:0016021|integral component of membrane;GO:0005622|intracellular;GO:0005886|plasma membrane;	GO:0046982|protein heterodimerization activity;GO:0004888|transmembrane signaling receptor activity;	K19599	DOME; cytokine receptor domeless
maker-scaffold_1944-snap-gene-1.7	1.51696	0.000112281	0.00478433	up	yes	maker-scaffold_1944-snap-gene-1.7	protein_coding	chrscaffold_1944:108284-114487:+	XP_017789950.1	543	2.2e-60	XP_017789950.1 PREDICTED: uncharacterized protein LOC108572258 [Habropoda laboriosa]	.	.	.	.	Q9SKB3	64.7	2e-10	Poly(ADP-ribose) glycohydrolase 1	.	.	.	.	pfam05028	PARG_cat	Poly (ADP-ribose) glycohydrolase (PARG). Poly(ADP-ribose) glycohydrolase (PARG), is a ubiquitously expressed exo- and endoglycohydrolase which mediates oxidative and excitotoxic neuronal death.	GO:0005975|carbohydrate metabolic process;GO:0006974|cellular response to DNA damage stimulus;GO:0050832|defense response to fungus;GO:0006282|regulation of DNA repair;GO:0006970|response to osmotic stress;GO:0006979|response to oxidative stress;GO:0009414|response to water deprivation;GO:0048511|rhythmic process;GO:0090332|stomatal closure;	.	GO:0004649|poly(ADP-ribose) glycohydrolase activity;	K07759	PARG; poly(ADP-ribose) glycohydrolase [EC:3.2.1.143]
maker-scaffold_1944-snap-gene-1.8	1.52783	0.000337034	0.010254	up	yes	maker-scaffold_1944-snap-gene-1.8	protein_coding	chrscaffold_1944:115912-121123:+	XP_019761606.1	267	6.72e-23	XP_019761606.1 PREDICTED: uncharacterized protein LOC109538689 [Dendroctonus ponderosae]	.	.	.	.	.	.	.	.	.	.	.	.	pfam16171	CENP-T_N	Centromere kinetochore component CENP-T N-terminus. CENP-T is a family of vertebral kinetochore proteins that associates directly with CENP-W. The N-terminus of CENP-T proteins interacts directly with the Ndc80 complex in the outer kinetochore. Importantly, the CENP-T-W complex does not directly associate with CENP-A, but with histone H3 in the centromere region. CENP-T and -W form a hetero-tetra…	.	.	.	.	.
maker-scaffold_1946-snap-gene-0.28	1.17044	0.000111726	0.00478433	up	yes	maker-scaffold_1946-snap-gene-0.28	protein_coding	chrscaffold_1946:77293-78461:-	XP_002432127.1	194	1.1e-17	XP_002432127.1 DNA-binding protein RFXANK, putative [Pediculus humanus corporis] EEB19389.1 DNA-binding protein RFXANK, putative [Pediculus humanus corporis]	.	.	.	.	G5E8K5	72.4	8e-15	Ankyrin-3	.	.	.	.	pfam00023	Ank	Ankyrin repeat. Ankyrins are multifunctional adaptors that link specific proteins to the membrane-associated, spectrin- actin cytoskeleton. This repeat-domain is a 'membrane-binding' domain of up to 24 repeated units, and it mediates most of the protein's binding activities. Repeats 13-24 are especially active, with known sites of interaction for the Na/K ATPase, Cl/HCO(3) anion exchanger, voltag…	GO:0007411|axon guidance;GO:0007409|axonogenesis;GO:0071286|cellular response to magnesium ion;GO:0045184|establishment of protein localization;GO:0043001|Golgi to plasma membrane protein transport;GO:0010960|magnesium ion homeostasis;GO:0072660|maintenance of protein location in plasma membrane;GO:0071709|membrane assembly;GO:0000281|mitotic cytokinesis;GO:1902260|negative regulation of delayed …	GO:0030424|axon;GO:0043194|axon initial segment;GO:0009925|basal plasma membrane;GO:0016323|basolateral plasma membrane;GO:0005923|bicellular tight junction;GO:0009986|cell surface;GO:0005737|cytoplasm;GO:0030425|dendrite;GO:0014704|intercalated disc;GO:0016328|lateral plasma membrane;GO:0005764|lysosome;GO:0016020|membrane;GO:0031594|neuromuscular junction;GO:0033268|node of Ranvier;GO:0033270|p…	GO:0045296|cadherin binding;GO:0008093|cytoskeletal adaptor activity;GO:0008092|cytoskeletal protein binding;GO:0044325|ion channel binding;GO:0030674|protein binding, bridging;GO:0030507|spectrin binding;GO:0005200|structural constituent of cytoskeleton;	K10380	ANK; ankyrin
maker-scaffold_1948-augustus-gene-2.55	1.07373	0.00358156	0.0490872	up	yes	maker-scaffold_1948-augustus-gene-2.55	protein_coding	chrscaffold_1948:197865-201094:+	XP_020294457.1	795	5.99e-100	XP_020294457.1 Golgi pH regulator [Pseudomyrmex gracilis]	.	.	.	.	Q5F448	239	2e-72	Golgi pH regulator	.	.	.	.	pfam12537	GPHR_N	The Golgi pH Regulator (GPHR) Family N-terminal. GPHR_N is the N-terminal 5TM region of the Golgi pH regulator proteins in eukaryotes. It plays vital roles in the transport of newly synthesized proteins from the Golgi to the plasma membrane, in the glycosylation of proteins along the exocytic pathway and the structural organisation of the Golgi apparatus.	GO:0051452|intracellular pH reduction;GO:0015031|protein transport;GO:0043588|skin development;	GO:0032580|Golgi cisterna membrane;GO:0030660|Golgi-associated vesicle membrane;GO:0016021|integral component of membrane;	GO:0008308|voltage-gated anion channel activity;	.	.
maker-scaffold_1948-augustus-gene-2.61	1.23235	0.000522944	0.0138366	up	yes	maker-scaffold_1948-augustus-gene-2.61	protein_coding	chrscaffold_1948:314232-315859:-	KDR15579.1	663	2.49e-84	KDR15579.1 EH domain-binding protein 1 [Zootermopsis nevadensis]	.	.	.	.	Q8NDI1	189	5e-54	EH domain-binding protein 1	.	.	.	.	pfam10358	NT-C2	N-terminal C2 in EEIG1 and EHBP1 proteins. This version of the C2 domain was initally identified in the vertebrate estrogen early-induced gene 1 (EEIG1), and its Drosophila ortholog required for uptake of dsRNA via the endocytotic machinery to induce RNAi silencing. It is also in C.elegans ortholog Sym-3 (SYnthetic lethal with Mec-3) and the mammalian protein EHBP1 (EH domain Binding Protein-1) t…	.	GO:0005737|cytoplasm;GO:0005886|plasma membrane;	.	.	.
maker-scaffold_195-augustus-gene-2.43	1.2265	2.95438e-05	0.00179072	up	yes	maker-scaffold_195-augustus-gene-2.43	protein_coding	chrscaffold_195:225852-237253:-	XP_023704444.1	881	7.21e-114	XP_023704444.1 ras-related protein Rab-43 [Cryptotermes secundus] PNF36870.1 Ras-related protein Rab-43 [Cryptotermes secundus]	XM_015519232.1	57	7.09e-19	XM_015519232.1 PREDICTED: Diuraphis noxia ras-related protein Rab-35 (LOC107169482), mRNA	Q86YS6	232	7e-71	Ras-related protein Rab-43	.	.	.	.	pfam00071	Ras	Ras family. Includes sub-families Ras, Rab, Rac, Ral, Ran, Rap Ypt1 and more. Shares P-loop motif with GTP_EFTU, arf and myosin_head. See pfam00009 pfam00025, pfam00063. As regards Rab GTPases, these are important regulators of vesicle formation, motility and fusion. They share a fold in common with all Ras GTPases: this is a six-stranded beta-sheet surrounded by five alpha-helices.	GO:0007030|Golgi organization;GO:0090382|phagosome maturation;GO:0035526|retrograde transport, plasma membrane to Golgi;GO:0007264|small GTPase mediated signal transduction;GO:1901998|toxin transport;GO:0019068|virion assembly;	GO:0005768|endosome;GO:0070062|extracellular exosome;GO:0005794|Golgi apparatus;GO:0045335|phagocytic vesicle;GO:0030670|phagocytic vesicle membrane;GO:0032588|trans-Golgi network membrane;	GO:0005525|GTP binding;GO:0003924|GTPase activity;	K07930	RAB43; Ras-related protein Rab-43
maker-scaffold_198-snap-gene-6.6	-1.08399	9.65385e-06	0.000786286	down	yes	maker-scaffold_198-snap-gene-6.6	protein_coding	chrscaffold_198:527826-529576:-	XP_023706973.1	505	2.53e-60	XP_023706973.1 RNA-binding protein 39 [Cryptotermes secundus] PNF34319.1 RNA-binding protein 39 [Cryptotermes secundus]	.	.	.	.	Q14498	152	3e-43	RNA-binding protein 39	.	.	.	.	pfam00076	RRM_1	RNA recognition motif. (a.k.a. RRM, RBD, or RNP domain). The RRM motif is probably diagnostic of an RNA binding protein. RRMs are found in a variety of RNA binding proteins, including various hnRNP proteins, proteins implicated in regulation of alternative splicing, and protein components of snRNPs. The motif also appears in a few single stranded DNA binding proteins. The RRM structure consists o…	GO:0006397|mRNA processing;GO:0006355|regulation of transcription, DNA-templated;GO:0006396|RNA processing;GO:0008380|RNA splicing;GO:0006351|transcription, DNA-templated;	GO:0015630|microtubule cytoskeleton;GO:0005815|microtubule organizing center;GO:0016607|nuclear speck;GO:0005654|nucleoplasm;	GO:0000166|nucleotide binding;GO:0044822|poly(A) RNA binding;	K13091	RBM39, RNPC2; RNA-binding protein 39
maker-scaffold_1986-augustus-gene-1.43	2.04129	0.000749808	0.0181087	up	yes	maker-scaffold_1986-augustus-gene-1.43	protein_coding	chrscaffold_1986:114026-126206:-	XP_023708615.1	1196	7.73e-153	XP_023708615.1 E3 ubiquitin-protein ligase MIB2 [Cryptotermes secundus]	.	.	.	.	Q68LP1	163	8e-42	E3 ubiquitin-protein ligase MIB2	.	.	.	.	pfam06701	MIB_HERC2	Mib_herc2. Named "mib/herc2 domain" in. Usually the protein also contains an E3 ligase domain (either Ring or Hect).	GO:0007219|Notch signaling pathway;	GO:0005737|cytoplasm;GO:0005768|endosome;	GO:0016874|ligase activity;GO:0004842|ubiquitin-protein transferase activity;GO:0008270|zinc ion binding;	.	.
maker-scaffold_1998-snap-gene-0.44	-1.0016	0.000315475	0.00978848	down	yes	maker-scaffold_1998-snap-gene-0.44	protein_coding	chrscaffold_1998:57844-59865:+	.	.	.	.	.	.	.	.	.	.	.	.	.	.	.	.	pfam15136	UPF0449	Uncharacterized protein family UPF0449. This family of proteins is functionally uncharacterized. This family of proteins is found in eukaryotes. There is a conserved LPTRP sequence motif.	.	.	.	.	.
maker-scaffold_202-snap-gene-0.22	1.12278	0.000457213	0.0127282	up	yes	maker-scaffold_202-snap-gene-0.22	protein_coding	chrscaffold_202:73210-77495:-	PSN52717.1	1207	1.39e-160	PSN52717.1 Armadillo repeat-containing protein 8 [Blattella germanica]	.	.	.	.	Q9DBR3	286	3e-86	Armadillo repeat-containing protein 8	YNL189w	51.2	5e-06	COG5064	pfam00514	Arm	Armadillo/beta-catenin-like repeat. Approx. 40 amino acid repeat. Tandem repeats form super-helix of helices that is proposed to mediate interaction of beta-catenin with its ligands. CAUTION: This family does not contain all known armadillo repeats.	GO:0001525|angiogenesis;GO:0007155|cell adhesion;GO:0030154|cell differentiation;GO:0030574|collagen catabolic process;GO:0007165|signal transduction;	GO:0005582|collagen type XV trimer;GO:0005788|endoplasmic reticulum lumen;GO:0070062|extracellular exosome;GO:0005576|extracellular region;GO:0005615|extracellular space;GO:0016021|integral component of membrane;	GO:0005201|extracellular matrix structural constituent;	.	.
maker-scaffold_2020-augustus-gene-0.26	-2.12831	0.000670124	0.0166869	down	yes	maker-scaffold_2020-augustus-gene-0.26	protein_coding	chrscaffold_2020:71825-73531:-	XP_022199247.1	201	1.88e-16	XP_022199247.1 radial spoke head protein 3 homolog B-like [Nilaparvata lugens]	.	.	.	.	A8E4N3	55.5	3e-08	Radial spoke head protein 3 homolog	.	.	.	.	pfam06098	Radial_spoke_3	Radial spoke protein 3. This family consists of several radial spoke protein 3 (RSP3) sequences. Eukaryotic cilia and flagella present in diverse types of cells perform motile, sensory, and developmental functions in organisms from protists to humans. They are centred by precisely organized, microtubule-based structures, the axonemes. The axoneme consists of two central singlet microtubules, call…	GO:0000122|negative regulation of transcription from RNA polymerase II promoter;GO:0022008|neurogenesis;GO:0006351|transcription, DNA-templated;	GO:0005634|nucleus;	GO:0003682|chromatin binding;GO:0003677|DNA binding;GO:0042054|histone methyltransferase activity;GO:0046872|metal ion binding;	.	.
maker-scaffold_203-augustus-gene-2.55	-1.0939	8.55728e-05	0.00389008	down	yes	maker-scaffold_203-augustus-gene-2.55	protein_coding	chrscaffold_203:174265-184606:+	XP_023710354.1	725	3.56e-79	XP_023710354.1 protein SON-like isoform X1 [Cryptotermes secundus] PNF30719.1 hypothetical protein B7P43_G06082 [Cryptotermes secundus]	.	.	.	.	Q9QX47	158	9e-38	Protein SON	.	.	.	.	pfam14709	DND1_DSRM	double strand RNA binding domain from DEAD END PROTEIN 1. A C-terminal domain in human dead end protein 1 (DND1_HUMAN) homologous to double strand RNA binding domains (PF00035, PF00333)	GO:0000226|microtubule cytoskeleton organization;GO:0000281|mitotic cytokinesis;GO:0006397|mRNA processing;GO:0043066|negative regulation of apoptotic process;GO:0051726|regulation of cell cycle;GO:0048024|regulation of mRNA splicing, via spliceosome;GO:0043484|regulation of RNA splicing;GO:0006355|regulation of transcription, DNA-templated;GO:0008380|RNA splicing;GO:0006351|transcription, DNA-te…	GO:0016607|nuclear speck;GO:0005654|nucleoplasm;GO:0071011|precatalytic spliceosome;	GO:0003677|DNA binding;GO:0044822|poly(A) RNA binding;GO:0003723|RNA binding;GO:0050733|RS domain binding;	.	.
maker-scaffold_205-augustus-gene-10.36	1.41882	0.00151696	0.0276346	up	yes	maker-scaffold_205-augustus-gene-10.36	protein_coding	chrscaffold_205:1061679-1067312:-	XP_021928991.1	558	5.31e-66	XP_021928991.1 ETS homologous factor-like isoform X4 [Zootermopsis nevadensis]	XM_013554918.1	36	2.25e-07	XM_013554918.1 PREDICTED: Lingula anatina protein c-ets-1-B-like (LOC106173687), transcript variant X4, mRNA	A2T737	127	7e-32	ETS homologous factor	.	.	.	.	pfam00178	Ets	Ets-domain.	GO:0030154|cell differentiation;GO:0030855|epithelial cell differentiation;GO:0050673|epithelial cell proliferation;GO:0006357|regulation of transcription from RNA polymerase II promoter;	GO:0005794|Golgi apparatus;GO:0005654|nucleoplasm;GO:0005634|nucleus;	GO:0000978|RNA polymerase II core promoter proximal region sequence-specific DNA binding;GO:0000981|RNA polymerase II transcription factor activity, sequence-specific DNA binding;GO:0001077|transcriptional activator activity, RNA polymerase II core promoter proximal region sequence-specific binding;	K17102	EHF; ETS homologous factor
maker-scaffold_2053-snap-gene-1.19	1.34586	1.25217e-05	0.000928029	up	yes	maker-scaffold_2053-snap-gene-1.19	protein_coding	chrscaffold_2053:133866-146279:-	XP_021930229.1	236	3.6e-19	XP_021930229.1 LIM domain and actin-binding protein 1 isoform X6 [Zootermopsis nevadensis]	.	.	.	.	.	.	.	.	.	.	.	.	pfam14378	PAP2_3	PAP2 superfamily.	.	.	.	.	.
maker-scaffold_207-snap-gene-12.3	1.38672	0.00134294	0.0257679	up	yes	maker-scaffold_207-snap-gene-12.3	protein_coding	chrscaffold_207:1259701-1262116:-	XP_015515802.1	147	8.54e-08	XP_015515802.1 PREDICTED: guanine nucleotide-releasing factor 2 [Neodiprion lecontei]	.	.	.	.	.	.	.	.	.	.	.	.	pfam10271	Tmp39	Putative transmembrane protein. This is a family of conserved proteins found from worms to humans. They are putative transmembrane proteins but the function is unknown.	.	.	.	.	.
maker-scaffold_2090-snap-gene-0.32	1.23818	0.000147449	0.00573585	up	yes	maker-scaffold_2090-snap-gene-0.32	protein_coding	chrscaffold_2090:9601-10816:+	PNF14523.1	925	1.23e-120	PNF14523.1 hypothetical protein B7P43_G15640, partial [Cryptotermes secundus]	.	.	.	.	Q94887	293	8e-90	Neurexin-4	.	.	.	.	pfam02210	Laminin_G_2	Laminin G domain. This family includes the Thrombospondin N-terminal-like domain, a Laminin G subfamily.	GO:0008366|axon ensheathment;GO:0061343|cell adhesion involved in heart morphogenesis;GO:0045216|cell-cell junction organization;GO:0007391|dorsal closure;GO:0060857|establishment of glial blood-brain barrier;GO:0007163|establishment or maintenance of cell polarity;GO:0003015|heart process;GO:0021682|nerve maturation;GO:0097105|presynaptic membrane assembly;GO:0008104|protein localization;GO:0035…	GO:0005887|integral component of plasma membrane;GO:0005886|plasma membrane;GO:0005919|pleated septate junction;GO:0048786|presynaptic active zone;GO:0005918|septate junction;	.	.	.
maker-scaffold_2109-snap-gene-0.23	-2.34646	0.000248281	0.00831397	down	yes	maker-scaffold_2109-snap-gene-0.23	protein_coding	chrscaffold_2109:131159-145974:-	AGQ48062.1	917	1.01e-113	AGQ48062.1 cytochrome P450 monooxygenase [Coptotermes formosanus]	.	.	.	.	Q6R7M4	330	3e-103	Methyl farnesoate epoxidase	BH0579	116	5e-27	COG2124	pfam00067	p450	Cytochrome P450. Cytochrome P450s are haem-thiolate proteins involved in the oxidative degradation of various compounds. They are particularly well known for their role in the degradation of environmental toxins and mutagens. They can be divided into 4 classes, according to the method by which electrons from NAD(P)H are delivered to the catalytic site. Sequence conservation is relatively low with…	GO:0006718|juvenile hormone biosynthetic process;	.	GO:0020037|heme binding;GO:0005506|iron ion binding;GO:0016709|oxidoreductase activity, acting on paired donors, with incorporation or reduction of molecular oxygen, NAD(P)H as one donor, and incorporation of one atom of oxygen;	K14937	CYP15A1_C1; methyl farnesoate epoxidase / farnesoate epoxidase [EC:1.14.13.202 1.14.13.203]
maker-scaffold_217-snap-gene-13.46	1.83357	0.00273831	0.0411215	up	yes	maker-scaffold_217-snap-gene-13.46	protein_coding	chrscaffold_217:1373571-1378638:-	XP_019698714.1	556	1.07e-61	XP_019698714.1 PREDICTED: phosphatidylinositol 4-phosphate 3-kinase C2 domain-containing subunit beta isoform X1 [Harpegnathos saltator]	.	.	.	.	.	.	.	.	.	.	.	.	pfam00792	PI3K_C2	Phosphoinositide 3-kinase C2. Phosphoinositide 3-kinase region postulated to contain a C2 domain. Outlier of pfam00168 family.	.	.	.	.	.
maker-scaffold_2171-snap-gene-0.47	1.31549	3.05108e-05	0.00183511	up	yes	maker-scaffold_2171-snap-gene-0.47	protein_coding	chrscaffold_2171:93048-106052:+	PSN52024.1	1177	3.8e-153	PSN52024.1 Protein Hook 3 [Blattella germanica]	.	.	.	.	Q6GQ73	315	6e-97	Protein Hook homolog 3	.	.	.	.	pfam05622	HOOK	HOOK protein. This family consists of several HOOK1, 2 and 3 proteins from different eukaryotic organisms. The different members of the human gene family are HOOK1, HOOK2 and HOOK3. Different domains have been identified in the three human HOOK proteins, and it was demonstrated that the highly conserved NH2-domain mediates attachment to microtubules, whereas the central coiled-coil motif mediates…	GO:0045022|early endosome to late endosome transport;GO:0007032|endosome organization;GO:0008333|endosome to lysosome transport;GO:0007040|lysosome organization;GO:0015031|protein transport;	GO:0005829|cytosol;GO:0005794|Golgi apparatus;GO:0005874|microtubule;	.	K16536	HOOK3; protein HOOK3
maker-scaffold_224-snap-gene-1.31	1.34781	2.55084e-05	0.00159773	up	yes	maker-scaffold_224-snap-gene-1.31	protein_coding	chrscaffold_224:124150-127263:-	XP_023719164.1	1552	0	XP_023719164.1 ankyrin repeat domain-containing protein 17 [Cryptotermes secundus]	XM_014746672.1	225	2.16e-112	XM_014746672.1 PREDICTED: Polistes canadensis ankyrin repeat domain-containing protein 17 (LOC106785871), mRNA	Q9VCA8	177	2e-46	Ankyrin repeat and KH domain-containing protein mask	all2748	157	3e-42	COG0666	pfam12796	Ank_2	Ankyrin repeats (3 copies).	GO:0019730|antimicrobial humoral response;GO:0051298|centrosome duplication;GO:0001751|compound eye photoreceptor cell differentiation;GO:0007005|mitochondrion organization;GO:0043066|negative regulation of apoptotic process;GO:1903147|negative regulation of mitophagy;GO:0046427|positive regulation of JAK-STAT cascade;GO:0019233|sensory perception of pain;GO:0007169|transmembrane receptor protein…	GO:0005737|cytoplasm;GO:0005829|cytosol;GO:0005811|lipid particle;	GO:0003723|RNA binding;	K16726	ANKRD17, MASK; ankyrin repeat domain-containing protein 17
maker-scaffold_224-snap-gene-1.32	2.02537	7.11062e-10	3.58696e-07	up	yes	maker-scaffold_224-snap-gene-1.32	protein_coding	chrscaffold_224:144295-152565:-	KMQ91742.1	1253	1.54e-156	KMQ91742.1 ankyrin repeat domain-containing protein 17, partial [Lasius niger]	XM_011060902.1	244	7.9e-123	XM_011060902.1 PREDICTED: Acromyrmex echinatior ankyrin repeat domain-containing protein 17 (LOC105148881), mRNA	Q99NH0	72.8	5e-12	Ankyrin repeat domain-containing protein 17	all2748	119	2e-28	COG0666	pfam12796	Ank_2	Ankyrin repeats (3 copies).	GO:0001955|blood vessel maturation;GO:0042742|defense response to bacterium;GO:0007492|endoderm development;GO:0045087|innate immune response;GO:0051151|negative regulation of smooth muscle cell differentiation;GO:0045787|positive regulation of cell cycle;GO:1900087|positive regulation of G1/S transition of mitotic cell cycle;GO:0043123|positive regulation of I-kappaB kinase/NF-kappaB signaling;G…	GO:0000785|chromatin;GO:0005737|cytoplasm;GO:0016020|membrane;GO:0005634|nucleus;	GO:0003682|chromatin binding;GO:0044822|poly(A) RNA binding;	K16726	ANKRD17, MASK; ankyrin repeat domain-containing protein 17
maker-scaffold_2240-snap-gene-0.12	-1.62967	9.84076e-06	0.000793247	down	yes	maker-scaffold_2240-snap-gene-0.12	protein_coding	chrscaffold_2240:11779-16753:+	PNF14038.1	250	4.11e-21	PNF14038.1 Paired box protein Pax-6 [Cryptotermes secundus]	.	.	.	.	.	.	.	.	.	.	.	.	pfam14765	PS-DH	Polyketide synthase dehydratase. This is the dehydratase domain of polyketide synthases. Structural analysis shows these DH domains are double hotdogs in which the active site contains a histidine from the N-terminal hotdog and an aspartate from the C-terminal hotdog. Studies have uncovered that a substrate tunnel formed between the DH domains may be essential for loading substrates and unloading…	.	.	.	.	.
maker-scaffold_225-snap-gene-3.11	1.38712	0.000820714	0.0189018	up	yes	maker-scaffold_225-snap-gene-3.11	protein_coding	chrscaffold_225:305134-309523:+	KDR20854.1	430	3.22e-49	KDR20854.1 PDZ and LIM domain protein 4 [Zootermopsis nevadensis]	XM_014431124.1	101	1.17e-43	XM_014431124.1 PREDICTED: Halyomorpha halys PDZ and LIM domain protein Zasp (LOC106687310), transcript variant X2, mRNA	A1ZA47	117	2e-27	PDZ and LIM domain protein Zasp	.	.	.	.	pfam00412	LIM	LIM domain. This family represents two copies of the LIM structural domain.	GO:0061061|muscle structure development;GO:0030239|myofibril assembly;GO:0001952|regulation of cell-matrix adhesion;	GO:0015629|actin cytoskeleton;GO:0045177|apical part of cell;GO:0045178|basal part of cell;GO:0016323|basolateral plasma membrane;GO:0031252|cell leading edge;GO:0005925|focal adhesion;GO:0005927|muscle tendon junction;GO:0001725|stress fiber;GO:0030018|Z disc;GO:0005915|zonula adherens;	GO:0003779|actin binding;GO:0051371|muscle alpha-actinin binding;GO:0008270|zinc ion binding;	.	.
maker-scaffold_228-augustus-gene-0.14	-1.42913	0.00204162	0.0339286	down	yes	maker-scaffold_228-augustus-gene-0.14	protein_coding	chrscaffold_228:61648-90733:-	XP_021925040.1	1219	8.27e-156	XP_021925040.1 dynein regulatory complex subunit 7 isoform X6 [Zootermopsis nevadensis] KDR16665.1 Coiled-coil domain-containing protein 135 [Zootermopsis nevadensis]	.	.	.	.	Q0V9S9	334	2e-100	Dynein regulatory complex subunit 7	.	.	.	.	pfam04614	Pex19	Pex19 protein family.	.	GO:0005737|cytoplasm;GO:0005856|cytoskeleton;GO:0031514|motile cilium;	.	.	.
maker-scaffold_2281-augustus-gene-0.63	-1.42364	0.00263284	0.0401681	down	yes	maker-scaffold_2281-augustus-gene-0.63	protein_coding	chrscaffold_2281:106961-110148:+	XP_021921982.1	507	6.93e-62	XP_021921982.1 endoplasmic reticulum-Golgi intermediate compartment protein 3 isoform X2 [Zootermopsis nevadensis]	.	.	.	.	Q803I2	158	6e-46	Endoplasmic reticulum-Golgi intermediate compartment protein 3	.	.	.	.	pfam07970	COPIIcoated_ERV	Endoplasmic reticulum vesicle transporter. This family is conserved from plants and fungi to humans. Erv46 works in close conjunction with Erv41 and together they form a complex which cycles between the endoplasmic reticulum and Golgi complex. Erv46-41 interacts strongly with the endoplasmic reticulum glucosidase II. Mammalian glucosidase II comprises a catalytic alpha-subunit and a 58 kDa beta s…	GO:0016192|vesicle-mediated transport;	GO:0005789|endoplasmic reticulum membrane;GO:0033116|endoplasmic reticulum-Golgi intermediate compartment membrane;GO:0005794|Golgi apparatus;GO:0016021|integral component of membrane;	.	.	.
maker-scaffold_229-snap-gene-7.38	1.51988	0.00145381	0.027142	up	yes	maker-scaffold_229-snap-gene-7.38	protein_coding	chrscaffold_229:718576-725742:+	PNF30545.1	818	4.35e-94	PNF30545.1 hypothetical protein B7P43_G09942 [Cryptotermes secundus]	.	.	.	.	Q7TMY8	169	3e-43	E3 ubiquitin-protein ligase HUWE1	.	.	.	.	pfam15457	HopW1-1	Type III T3SS secreted effector HopW1-1/HopPmaA. HopW1-1 is a family of bacterial modular P. syringae Avr effectors that induce accumulation of the signal molecule salicylic acid (SA) and the transcripts of HWI1 (HOPW1-1-INDUCED GENE1) in Arabidopsis. Thus HopW1-1 elicits a resistance response in Arabidopsis.	GO:0006284|base-excision repair;GO:0030154|cell differentiation;GO:0016574|histone ubiquitination;GO:1903955|positive regulation of protein targeting to mitochondrion;GO:0006513|protein monoubiquitination;GO:0000209|protein polyubiquitination;GO:0042787|protein ubiquitination involved in ubiquitin-dependent protein catabolic process;	GO:0005737|cytoplasm;GO:0070062|extracellular exosome;GO:0016020|membrane;GO:0005654|nucleoplasm;GO:0005634|nucleus;	GO:0003677|DNA binding;GO:0044822|poly(A) RNA binding;GO:0004842|ubiquitin-protein transferase activity;	K10592	HUWE1, MULE, ARF-BP1; E3 ubiquitin-protein ligase HUWE1 [EC:2.3.2.26]
maker-scaffold_2296-augustus-gene-0.22	1.64757	0.00144502	0.0271093	up	yes	maker-scaffold_2296-augustus-gene-0.22	protein_coding	chrscaffold_2296:121395-124945:-	XP_021914364.1	1597	0	XP_021914364.1 histone-arginine methyltransferase CARMER isoform X1 [Zootermopsis nevadensis]	XM_014242316.1	129	4.23e-59	XM_014242316.1 PREDICTED: Bactrocera oleae histone-arginine methyltransferase CARMER (LOC106622964), mRNA	B0W3L6	525	0	Histone-arginine methyltransferase CARMER	.	.	.	.	pfam05175	MTS	Methyltransferase small domain. This domain is found in ribosomal RNA small subunit methyltransferase C as well as other methyltransferases.	GO:0006338|chromatin remodeling;GO:0034969|histone arginine methylation;GO:0019919|peptidyl-arginine methylation, to asymmetrical-dimethyl arginine;GO:0006355|regulation of transcription, DNA-templated;GO:0006351|transcription, DNA-templated;	GO:0005737|cytoplasm;GO:0005634|nucleus;	GO:0042054|histone methyltransferase activity;GO:0035242|protein-arginine omega-N asymmetric methyltransferase activity;GO:0035241|protein-arginine omega-N monomethyltransferase activity;	K05931	CARM1, PRMT4; histone-arginine methyltransferase CARM1 [EC:2.1.1.125]
maker-scaffold_2331-augustus-gene-0.29	1.58098	2.73653e-06	0.000324196	up	yes	maker-scaffold_2331-augustus-gene-0.29	protein_coding	chrscaffold_2331:86239-90031:+	XP_021930298.1	666	3.68e-82	XP_021930298.1 sodium- and chloride-dependent GABA transporter 1 [Zootermopsis nevadensis] XP_021930301.1 sodium- and chloride-dependent GABA transporter 1 [Zootermopsis nevadensis] KDR13981.1 Sodium- and chloride-dependent GABA transporter 1 [Zootermopsis nevadensis]	.	.	.	.	P30531	139	1e-37	Sodium- and chloride-dependent GABA transporter 1	MA1518	51.2	2e-07	COG0733	pfam00209	SNF	Sodium:neurotransmitter symporter family. These are twelve xTM-containing region transporters.	GO:0007268|synaptic transmission;GO:0051939|gamma-aminobutyric acid import;GO:0015812|gamma-aminobutyric acid transport;GO:0007612|learning;GO:0032229|negative regulation of synaptic transmission, GABAergic;GO:0006836|neurotransmitter transport;GO:0014054|positive regulation of gamma-aminobutyric acid secretion;GO:0051260|protein homooligomerization;GO:0051592|response to calcium ion;GO:0042220|r…	GO:0030424|axon;GO:0009986|cell surface;GO:0016021|integral component of membrane;GO:0005887|integral component of plasma membrane;GO:0016020|membrane;GO:0043005|neuron projection;GO:0005886|plasma membrane;	GO:0005332|gamma-aminobutyric acid:sodium symporter activity;GO:0046872|metal ion binding;GO:0005328|neurotransmitter:sodium symporter activity;	K05034	SLC6A1; solute carrier family 6 (neurotransmitter transporter, GABA) member 1
maker-scaffold_239-snap-gene-2.37	-2.28263	0.000781413	0.0184588	down	yes	maker-scaffold_239-snap-gene-2.37	protein_coding	chrscaffold_239:183597-198365:-	XP_003762631.1	1306	1.47e-177	XP_003762631.1 dynein heavy chain 1, axonemal, partial [Sarcophilus harrisii]	.	.	.	.	Q9P2D7	503	1e-158	Dynein heavy chain 1, axonemal	.	.	.	.	pfam03028	Dynein_heavy	Dynein heavy chain and region D6 of dynein motor. This family represents the C-terminal region of dynein heavy chain. The chain also contains ATPase activity and microtubule binding ability and acts as a motor for the movement of organelles and vesicles along microtubules. Dynein is also involved in cilia and flagella movement. The dynein subunit consists of at least two heavy chains and a number…	GO:0060294|cilium movement involved in cell motility;GO:0060285|cilium-dependent cell motility;GO:0003351|epithelial cilium movement;GO:0030317|sperm motility;GO:0036159|inner dynein arm assembly;GO:0009612|response to mechanical stimulus;	GO:0005858|axonemal dynein complex;GO:0005737|cytoplasm;GO:0030286|dynein complex;GO:0036156|inner dynein arm;GO:0005874|microtubule;GO:0036126|sperm flagellum;	GO:0005524|ATP binding;GO:0016887|ATPase activity;GO:0003777|microtubule motor activity;	K10408	DNAH; dynein heavy chain, axonemal
maker-scaffold_24-augustus-gene-7.2	-1.01077	1.68173e-05	0.00118464	down	yes	maker-scaffold_24-augustus-gene-7.2	protein_coding	chrscaffold_24:746730-750460:+	PSN43976.1	398	3.41e-36	PSN43976.1 hypothetical protein C0J52_17096 [Blattella germanica]	.	.	.	.	Q5YLM1	55.5	3e-06	Sn1-specific diacylglycerol lipase alpha	.	.	.	.	pfam15736	DUF4684	Domain of unknown function (DUF4684). This family of proteins is found in eukaryotes. Proteins in this family are typically between 531 and 1277 amino acids in length.	GO:0019369|arachidonic acid metabolic process;GO:0046340|diacylglycerol catabolic process;GO:0071926|endocannabinoid signaling pathway;GO:0007405|neuroblast proliferation;GO:0022008|neurogenesis;GO:0042136|neurotransmitter biosynthetic process;	GO:0016021|integral component of membrane;GO:0005886|plasma membrane;GO:0043196|varicosity;	GO:0016787|hydrolase activity;GO:0046872|metal ion binding;	K13806	DAGL; sn1-specific diacylglycerol lipase [EC:3.1.1.-]
maker-scaffold_2401-augustus-gene-0.13	1.11314	0.000867385	0.0195168	up	yes	maker-scaffold_2401-augustus-gene-0.13	protein_coding	chrscaffold_2401:15491-20058:+	PNF32007.1	445	1.74e-51	PNF32007.1 hypothetical protein B7P43_G06573 [Cryptotermes secundus]	.	.	.	.	A4VCH4	125	3e-32	UPF0505 protein C16orf62 homolog	.	.	.	.	pfam04465	DUF499	Protein of unknown function (DUF499). Family of uncharacterized hypothetical prokaryotic proteins.	GO:0042147|retrograde transport, endosome to Golgi;	GO:0005829|cytosol;GO:0005769|early endosome;GO:0030904|retromer complex;	GO:0008565|protein transporter activity;	.	.
maker-scaffold_2420-augustus-gene-0.42	1.18714	0.0014705	0.0272139	up	yes	maker-scaffold_2420-augustus-gene-0.42	protein_coding	chrscaffold_2420:64716-66634:+	XP_012263336.1	551	1.87e-69	XP_012263336.1 mitogen-activated protein kinase 14A-like isoform X3 [Athalia rosae]	XM_016064903.1	106	7.76e-47	XM_016064903.1 PREDICTED: Parasteatoda tepidariorum mitogen-activated protein kinase 14-like (LOC107449390), transcript variant X4, mRNA	O61443	207	3e-65	Mitogen-activated protein kinase 14B	.	.	.	.	pfam00069	Pkinase	Protein kinase domain.	GO:0071243|cellular response to arsenic-containing substance;GO:0071276|cellular response to cadmium ion;GO:0034614|cellular response to reactive oxygen species;GO:0007623|circadian rhythm;GO:0042742|defense response to bacterium;GO:0050832|defense response to fungus;GO:0008340|determination of adult lifespan;GO:0003007|heart morphogenesis;GO:0007476|imaginal disc-derived wing morphogenesis;GO:00…	GO:0005634|nucleus;	GO:0005524|ATP binding;GO:0004707|MAP kinase activity;GO:0004674|protein serine/threonine kinase activity;GO:0016909|SAP kinase activity;	K04441	P38; p38 MAP kinase [EC:2.7.11.24]
maker-scaffold_2448-snap-gene-0.11	1.36405	2.8762e-08	8.64381e-06	up	yes	maker-scaffold_2448-snap-gene-0.11	protein_coding	chrscaffold_2448:59317-72416:+	XP_023719372.1	3009	0	XP_023719372.1 homeodomain-interacting protein kinase 2-like isoform X2 [Cryptotermes secundus]	XM_014755250.1	322	5.25e-166	XM_014755250.1 PREDICTED: Polistes canadensis homeodomain-interacting protein kinase 2 (LOC106790402), transcript variant X15, mRNA	Q9H2X6	704	0	Homeodomain-interacting protein kinase 2	.	.	.	.	pfam00069	Pkinase	Protein kinase domain.	GO:0007628|adult walking behavior;GO:0009952|anterior/posterior pattern specification;GO:0071456|cellular response to hypoxia;GO:0006978|DNA damage response, signal transduction by p53 class mediator resulting in transcription of p21 class mediator;GO:0048596|embryonic camera-type eye morphogenesis;GO:0060059|embryonic retina morphogenesis in camera-type eye;GO:0030218|erythrocyte differentiation…	GO:0005737|cytoplasm;GO:0016604|nuclear body;GO:0005654|nucleoplasm;GO:0005634|nucleus;GO:0016605|PML body;GO:0090575|RNA polymerase II transcription factor complex;	GO:0005524|ATP binding;GO:0004672|protein kinase activity;GO:0004674|protein serine/threonine kinase activity;GO:0001102|RNA polymerase II activating transcription factor binding;GO:0001105|RNA polymerase II transcription coactivator activity;GO:0046332|SMAD binding;GO:0003714|transcription corepressor activity;GO:0046790|virion binding;	K08826	HIPK; homeodomain interacting protein kinase [EC:2.7.11.1]
maker-scaffold_2461-augustus-gene-0.14	1.14633	4.89544e-06	0.000487611	up	yes	maker-scaffold_2461-augustus-gene-0.14	protein_coding	chrscaffold_2461:18407-34360:+	XP_020292833.1	969	2.6e-116	XP_020292833.1 voltage-dependent calcium channel subunit alpha-2/delta-3 isoform X4 [Pseudomyrmex gracilis]	.	.	.	.	Q5RJF7	175	6e-45	Voltage-dependent calcium channel subunit alpha-2/delta-4	.	.	.	.	pfam08399	VWA_N	VWA N-terminal. This domain is found at the N-terminus of proteins containing von Willebrand factor type A (VWA, pfam00092) and Cache (pfam02743) domains. It has been found in vertebrates, Drosophila and C. elegans but has not yet been identified in other eukaryotes. It is probably involved in the function of some voltage-dependent calcium channel subunits.	GO:0070588|calcium ion transmembrane transport;GO:0050908|detection of light stimulus involved in visual perception;GO:0051924|regulation of calcium ion transport;	GO:0005891|voltage-gated calcium channel complex;	GO:0005246|calcium channel regulator activity;GO:0046872|metal ion binding;GO:0005245|voltage-gated calcium channel activity;	K04861	CACNA2D4; voltage-dependent calcium channel alpha-2/delta-4
maker-scaffold_2493-augustus-gene-0.33	1.15367	0.00029481	0.00933248	up	yes	maker-scaffold_2493-augustus-gene-0.33	protein_coding	chrscaffold_2493:117878-119322:+	PNF43520.1	378	2.02e-42	PNF43520.1 hypothetical protein B7P43_G09312 [Cryptotermes secundus]	.	.	.	.	P0C8E4	65.5	9e-12	Mitogen-activated protein kinase kinase kinase 7	.	.	.	.	pfam15665	FAM184	Family with sequence similarity 184, A and B. The function of FAM184 is not known.	GO:0000186|activation of MAPKK activity;GO:0006915|apoptotic process;GO:0007252|I-kappaB phosphorylation;GO:0000165|MAPK cascade;GO:0043123|positive regulation of I-kappaB kinase/NF-kappaB signaling;GO:0043507|positive regulation of JUN kinase activity;GO:0006468|protein phosphorylation;GO:0006355|regulation of transcription, DNA-templated;GO:0006351|transcription, DNA-templated;	GO:0005737|cytoplasm;GO:0005622|intracellular;GO:0005886|plasma membrane;	GO:0005524|ATP binding;GO:0000287|magnesium ion binding;GO:0004709|MAP kinase kinase kinase activity;	K04427	MAP3K7, TAK1; mitogen-activated protein kinase kinase kinase 7 [EC:2.7.11.25]
maker-scaffold_251-snap-gene-1.11	1.09298	0.00327953	0.0460979	up	yes	maker-scaffold_251-snap-gene-1.11	protein_coding	chrscaffold_251:104080-121380:-	KZC09824.1	2405	0	KZC09824.1 Putative protein disulfide-isomerase C1F5.02, partial [Dufourea novaeangliae]	XM_013252708.1	35	1.6e-06	XM_013252708.1 PREDICTED: Stomoxys calcitrans uncharacterized LOC106087600 (LOC106087600), transcript variant X12, mRNA	.	.	.	.	SPAC1F5.02	58.2	5e-08	COG0526	pfam13848	Thioredoxin_6	Thioredoxin-like domain.	.	.	.	.	.
maker-scaffold_251-snap-gene-1.12	1.6474	0.000283043	0.00907885	up	yes	maker-scaffold_251-snap-gene-1.12	protein_coding	chrscaffold_251:128840-129742:-	XP_008468563.1	455	2.74e-55	XP_008468563.1 PREDICTED: uncharacterized protein LOC103505958 [Diaphorina citri]	XM_012376385.1	126	5.86e-58	XM_012376385.1 PREDICTED: Linepithema humile FK506-binding protein 5 (LOC105677636), transcript variant X10, mRNA	.	.	.	.	.	.	.	.	pfam10898	DUF2716	Protein of unknown function (DUF2716). This bacterial family of proteins has no known function.	.	.	.	.	.
maker-scaffold_2545-snap-gene-0.37	3.3336	2.42678e-11	2.10833e-08	up	yes	maker-scaffold_2545-snap-gene-0.37	protein_coding	chrscaffold_2545:79072-88049:-	XP_015435835.1	343	1.21e-34	XP_015435835.1 PREDICTED: CBP80/20-dependent translation initiation factor [Dufourea novaeangliae] XP_015435836.1 PREDICTED: CBP80/20-dependent translation initiation factor [Dufourea novaeangliae] XP_015435837.1 PREDICTED: CBP80/20-dependent translation initiation factor [Dufourea novaeangliae] KZC13320.1 CBP80/20-dependent translation initiation factor [Dufourea novaeangliae]	.	.	.	.	.	.	.	.	.	.	.	.	pfam02854	MIF4G	MIF4G domain. MIF4G is named after Middle domain of eukaryotic initiation factor 4G (eIF4G). Also occurs in NMD2p and CBP80. The domain is rich in alpha-helices and may contain multiple alpha-helical repeats. In eIF4G, this domain binds eIF4A, eIF3, RNA and DNA.	.	.	.	.	.
maker-scaffold_255-snap-gene-5.2	1.54915	2.36542e-07	5.36093e-05	up	yes	maker-scaffold_255-snap-gene-5.2	protein_coding	chrscaffold_255:488516-510107:+	XP_014271108.1	2864	0	XP_014271108.1 DENN domain-containing protein 4C isoform X1 [Halyomorpha halys]	.	.	.	.	Q7Z401	836	0	C-myc promoter-binding protein	.	.	.	.	pfam02141	DENN	DENN (AEX-3) domain. DENN (after differentially expressed in neoplastic vs normal cells) is a domain which occurs in several proteins involved in Rab- mediated processes or regulation of MAPK signalling pathways.	GO:0006355|regulation of transcription, DNA-templated;GO:0006351|transcription, DNA-templated;	GO:0005634|nucleus;	GO:0003677|DNA binding;GO:0017112|Rab guanyl-nucleotide exchange factor activity;	.	.
maker-scaffold_256-snap-gene-8.11	1.05619	0.00327665	0.0460979	up	yes	maker-scaffold_256-snap-gene-8.11	protein_coding	chrscaffold_256:845068-849207:+	XP_023703354.1	1379	0	XP_023703354.1 60S ribosomal export protein NMD3 isoform X1 [Cryptotermes secundus] PNF43483.1 60S ribosomal export protein NMD3 [Cryptotermes secundus]	.	.	.	.	Q6P2Z6	412	6e-139	60S ribosomal export protein NMD3	SPAC16C9.03	300	7e-96	COG1499	pfam04981	NMD3	NMD3 family. The NMD3 protein is involved in nonsense mediated mRNA decay. This amino terminal region contains four conserved CXXC motifs that could be metal binding. NMD3 is involved in export of the 60S ribosomal subunit is mediated by the adapter protein Nmd3p in a Crm1p-dependent pathway.	GO:0015031|protein transport;GO:0000055|ribosomal large subunit export from nucleus;	GO:0005737|cytoplasm;GO:0005730|nucleolus;GO:0005654|nucleoplasm;GO:0005634|nucleus;	GO:0043023|ribosomal large subunit binding;	K07562	NMD3; nonsense-mediated mRNA decay protein 3
maker-scaffold_256-snap-gene-8.13	1.94214	6.50541e-05	0.00327111	up	yes	maker-scaffold_256-snap-gene-8.13	protein_coding	chrscaffold_256:807294-826658:-	BAN09206.1	1041	1.74e-123	BAN09206.1 angiomotin [Gryllus bimaculatus]	.	.	.	.	Q4VCS5	109	5e-23	Angiomotin	.	.	.	.	pfam12240	Angiomotin_C	Angiomotin C terminal. This domain family is found in eukaryotes, and is typically between 197 and 211 amino acids in length. This family is the C terminal region of angiomotin. Angiomotin regulates the action of angiogenesis inhibitor angiostatin. The C terminal region of angiomotin appears to be involved in directing the protein chemotactically.	GO:0030036|actin cytoskeleton organization;GO:0043534|blood vessel endothelial cell migration;GO:0042074|cell migration involved in gastrulation;GO:0007043|cell-cell junction assembly;GO:0034613|cellular protein localization;GO:0006935|chemotaxis;GO:0003365|establishment of cell polarity involved in ameboidal cell migration;GO:0001702|gastrulation with mouth forming second;GO:0035329|hippo signal…	GO:0005884|actin filament;GO:0005923|bicellular tight junction;GO:0009986|cell surface;GO:0005737|cytoplasm;GO:0005829|cytosol;GO:0030139|endocytic vesicle;GO:0009897|external side of plasma membrane;GO:0016021|integral component of membrane;GO:0030027|lamellipodium;GO:0001726|ruffle;GO:0001725|stress fiber;	GO:0043532|angiostatin binding;GO:0004872|receptor activity;	K16819	AMOT; angiomotin
maker-scaffold_2564-augustus-gene-0.6	2.27926	0.000172355	0.0063552	up	yes	maker-scaffold_2564-augustus-gene-0.6	protein_coding	chrscaffold_2564:5099-13730:-	ELT97593.1	766	4.55e-100	ELT97593.1 hypothetical protein CAPTEDRAFT_125390 [Capitella teleta]	AC171910.2	37	4.08e-08	AC171910.2 Capitella capitata clone JGIBGZA-9J24, complete sequence	O43315	242	2e-77	Aquaporin-9	DR1929	164	3e-48	COG0580	pfam00230	MIP	Major intrinsic protein. MIP (Major Intrinsic Protein) family proteins exhibit essentially two distinct types of channel properties: (1) specific water transport by the aquaporins, and (2) small neutral solutes transport, such as glycerol by the glycerol facilitators.	GO:0015837|amine transport;GO:0015722|canalicular bile acid transport;GO:0046942|carboxylic acid transport;GO:0071320|cellular response to cAMP;GO:0009992|cellular water homeostasis;GO:0007588|excretion;GO:0015793|glycerol transport;GO:0006955|immune response;GO:0008152|metabolic process;GO:0015791|polyol transport;GO:0006863|purine nucleobase transport;GO:0015855|pyrimidine nucleobase transport;…	GO:0016323|basolateral plasma membrane;GO:0016021|integral component of membrane;GO:0005887|integral component of plasma membrane;GO:0043231|intracellular membrane-bounded organelle;GO:0005886|plasma membrane;	GO:0005275|amine transmembrane transporter activity;GO:0046943|carboxylic acid transmembrane transporter activity;GO:0015254|glycerol channel activity;GO:0015166|polyol transmembrane transporter activity;GO:0015288|porin activity;GO:0005345|purine nucleobase transmembrane transporter activity;GO:0005350|pyrimidine nucleobase transmembrane transporter activity;GO:0015265|urea channel activity;GO:0…	K09877	AQP9; aquaporin-9
maker-scaffold_2581-snap-gene-1.47	1.70023	4.50876e-07	8.29506e-05	up	yes	maker-scaffold_2581-snap-gene-1.47	protein_coding	chrscaffold_2581:196648-198428:+	XP_015190455.1	150	4.41e-18	XP_015190455.1 PREDICTED: piggyBac transposable element-derived protein 4-like [Polistes dominula]	.	.	.	.	.	.	.	.	.	.	.	.	pfam13843	DDE_Tnp_1_7	Transposase IS4.	.	.	.	.	.
maker-scaffold_2581-snap-gene-1.48	1.07174	1.19485e-06	0.000174626	up	yes	maker-scaffold_2581-snap-gene-1.48	protein_coding	chrscaffold_2581:213089-215523:+	KRT83725.1	654	1.18e-76	KRT83725.1 Ankyrin repeat-containing protein, partial [Oryctes borbonicus]	.	.	.	.	A2A690	174	1e-47	Protein TANC2	.	.	.	.	pfam15694	Med26_M	Mediator complex subunit 26 middle domain. Med26_M is the middle domain of subunit 26 of Mediator. Med19 and Med26 act synergistically to mediate the interaction between REST (a Kruppel-type zinc finger transcription factor that binds to a 21-bp RE1 silencing element present in over 900 human genes) and Mediator.	GO:0001701|in utero embryonic development;	.	.	.	.
maker-scaffold_2581-snap-gene-1.51	2.88218	2.00668e-10	1.20694e-07	up	yes	maker-scaffold_2581-snap-gene-1.51	protein_coding	chrscaffold_2581:115201-119716:-	XP_022165793.1	223	4.57e-17	XP_022165793.1 protein TANC2 isoform X4 [Myzus persicae]	.	.	.	.	.	.	.	.	.	.	.	.	pfam00097	zf-C3HC4	Zinc finger, C3HC4 type (RING finger). The C3HC4 type zinc-finger (RING finger) is a cysteine-rich domain of 40 to 60 residues that coordinates two zinc ions, and has the consensus sequence: C-X2-C-X(9-39)-C-X(1-3)-H-X(2-3)-C-X2-C-X(4-48)-C-X2-C where X is any amino acid. Many proteins containing a RING finger play a key role in the ubiquitination pathway.	.	.	.	.	.
maker-scaffold_259-snap-gene-3.36	1.98919	1.58353e-06	0.000211652	up	yes	maker-scaffold_259-snap-gene-3.36	protein_coding	chrscaffold_259:326085-333131:+	XP_021941287.1	1275	1.27e-159	XP_021941287.1 protogenin-like [Zootermopsis nevadensis]	.	.	.	.	Q2EY15	247	3e-69	Protogenin	.	.	.	.	pfam07679	I-set	Immunoglobulin I-set domain.	GO:0007275|multicellular organismal development;	GO:0005615|extracellular space;GO:0016021|integral component of membrane;	.	.	.
maker-scaffold_262-snap-gene-5.35	-2.77448	3.06481e-05	0.0018363	down	yes	maker-scaffold_262-snap-gene-5.35	protein_coding	chrscaffold_262:541392-543242:-	XP_023316931.1	344	6.42e-33	XP_023316931.1 uncharacterized protein LOC111694165 [Trichogramma pretiosum]	.	.	.	.	.	.	.	.	.	.	.	.	pfam16997	Wap1	Wap1 domain. The Wap1 domain is found at the C-terminus of fungal Wpl1 proteins (also known as Rad61). These proteins are members of the cohesin complex. The Wap1 domain binds to the ATPase domain of Smc3.	.	.	.	.	.
maker-scaffold_274-snap-gene-6.12	1.50641	0.000755429	0.0181087	up	yes	maker-scaffold_274-snap-gene-6.12	protein_coding	chrscaffold_274:629956-636147:+	XP_006608880.1	704	2.14e-80	XP_006608880.1 PREDICTED: RNA polymerase II elongation factor ELL-like [Apis dorsata]	.	.	.	.	Q9VW51	74.3	2e-12	RNA polymerase II elongation factor Ell	.	.	.	.	pfam10390	ELL	RNA polymerase II elongation factor ELL. ELL is a family of RNA polymerase II elongation factors. It is bound stably to elongation-associated factors 1 and 2, EAFs, and together these act as a strong regulator of transcription activity. by direct interaction with Pol II. ELL binds to pol II on its own but the affinity is greatly increased by the cooperation of EAF. Some members carry an Occludin …	GO:0015979|photosynthesis;GO:0032968|positive regulation of transcription elongation from RNA polymerase II promoter;GO:0043620|regulation of DNA-templated transcription in response to stress;GO:0042795|snRNA transcription from RNA polymerase II promoter;GO:0006368|transcription elongation from RNA polymerase II promoter;GO:0048190|wing disc dorsal/ventral pattern formation;	GO:0005730|nucleolus;GO:0005634|nucleus;GO:0005700|polytene chromosome;GO:0005703|polytene chromosome puff;GO:0008023|transcription elongation factor complex;GO:0035327|transcriptionally active chromatin;	GO:0003682|chromatin binding;GO:0070063|RNA polymerase binding;	K15183	ELL; RNA polymerase II elongation factor ELL
maker-scaffold_28-snap-gene-21.37	1.9771	8.17595e-05	0.00381491	up	yes	maker-scaffold_28-snap-gene-21.37	protein_coding	chrscaffold_28:2098473-2105044:-	XP_019545641.1	893	8.35e-112	XP_019545641.1 PREDICTED: uncharacterized protein LOC109416133 [Aedes albopictus]	.	.	.	.	Q8TDF5	164	1e-44	Neuropilin and tolloid-like protein 1	.	.	.	.	pfam00431	CUB	CUB domain.	GO:0007613|memory;GO:2000463|positive regulation of excitatory postsynaptic potential;GO:0097120|receptor localization to synapse;GO:0048169|regulation of long-term neuronal synaptic plasticity;GO:0008542|visual learning;	GO:0030054|cell junction;GO:0060076|excitatory synapse;GO:0005576|extracellular region;GO:0016021|integral component of membrane;GO:0014069|postsynaptic density;GO:0045211|postsynaptic membrane;	.	.	.
maker-scaffold_280-augustus-gene-6.8	1.58442	7.97799e-06	0.000667165	up	yes	maker-scaffold_280-augustus-gene-6.8	protein_coding	chrscaffold_280:626978-630836:-	XP_008556434.1	659	8.67e-81	XP_008556434.1 PREDICTED: embryonic polarity protein dorsal isoform X3 [Microplitis demolitor]	XM_001844026.1	88	1.84e-36	XM_001844026.1 Culex quinquefasciatus embryonic polarity protein dorsal, mRNA	P15330	231	4e-68	Embryonic polarity protein dorsal	.	.	.	.	pfam00554	RHD_DNA_bind	Rel homology DNA-binding domain. Proteins containing the Rel homology domain (RHD) are eukaryotic transcription factors. The RHD is composed of two structural domains. This is the N-terminal DNA-binding domain that is similar to that found in P53. The C-terminal domain has an immunoglobulin-like fold (See pfam16179) that functions as a dimerization domain.	GO:0009952|anterior/posterior pattern specification;GO:0006952|defense response;GO:0009950|dorsal/ventral axis specification;GO:0009953|dorsal/ventral pattern formation;GO:0007398|ectoderm development;GO:0001715|ectodermal cell fate specification;GO:0007369|gastrulation;GO:0010004|gastrulation involving germ band extension;GO:0008354|germ cell migration;GO:0007507|heart development;GO:0007249|I-k…	GO:0005737|cytoplasm;GO:0005829|cytosol;GO:0033256|I-kappaB/NF-kappaB complex;GO:0031594|neuromuscular junction;GO:0005634|nucleus;	GO:0003682|chromatin binding;GO:0070379|high mobility group box 1 binding;GO:0070491|repressing transcription factor binding;GO:0000977|RNA polymerase II regulatory region sequence-specific DNA binding;GO:0043565|sequence-specific DNA binding;GO:0001077|transcriptional activator activity, RNA polymerase II core promoter proximal region sequence-specific binding;	K09254	REL; c-Rel proto-oncogene protein
maker-scaffold_280-snap-gene-6.3	2.23364	3.86645e-07	7.55795e-05	up	yes	maker-scaffold_280-snap-gene-6.3	protein_coding	chrscaffold_280:618067-619534:-	PNF18474.1	602	1.19e-76	PNF18474.1 hypothetical protein B7P43_G09011, partial [Cryptotermes secundus]	.	.	.	.	P15330	197	1e-57	Embryonic polarity protein dorsal	.	.	.	.	pfam16179	RHD_dimer	Rel homology dimerization domain. The Rel homology domain (RHD) is composed of two structural domains, an N-terminal DNA_binding domain (pfam00554) and a C-terminal dimerization domain. This is the dimerization domain.	GO:0009952|anterior/posterior pattern specification;GO:0006952|defense response;GO:0009950|dorsal/ventral axis specification;GO:0009953|dorsal/ventral pattern formation;GO:0007398|ectoderm development;GO:0001715|ectodermal cell fate specification;GO:0007369|gastrulation;GO:0010004|gastrulation involving germ band extension;GO:0008354|germ cell migration;GO:0007507|heart development;GO:0007249|I-k…	GO:0005737|cytoplasm;GO:0005829|cytosol;GO:0033256|I-kappaB/NF-kappaB complex;GO:0031594|neuromuscular junction;GO:0005634|nucleus;	GO:0003682|chromatin binding;GO:0070379|high mobility group box 1 binding;GO:0070491|repressing transcription factor binding;GO:0000977|RNA polymerase II regulatory region sequence-specific DNA binding;GO:0043565|sequence-specific DNA binding;GO:0001077|transcriptional activator activity, RNA polymerase II core promoter proximal region sequence-specific binding;	K09254	REL; c-Rel proto-oncogene protein
maker-scaffold_2874-snap-gene-0.33	1.45027	0.00152483	0.0276628	up	yes	maker-scaffold_2874-snap-gene-0.33	protein_coding	chrscaffold_2874:87932-91231:+	XP_022201692.1	780	5.31e-97	XP_022201692.1 LOW QUALITY PROTEIN: follistatin-related protein 5-like [Nilaparvata lugens]	.	.	.	.	Q8N475	105	5e-25	Follistatin-related protein 5	.	.	.	.	pfam07679	I-set	Immunoglobulin I-set domain.	.	GO:0005576|extracellular region;	GO:0005509|calcium ion binding;	.	.
maker-scaffold_2891-snap-gene-0.16	1.83249	0.00162397	0.0289245	up	yes	maker-scaffold_2891-snap-gene-0.16	protein_coding	chrscaffold_2891:1887-5327:+	EZA53032.1	759	6.37e-93	EZA53032.1 Mediator of RNA polymerase II transcription subunit [Ooceraea biroi]	.	.	.	.	Q29FF7	232	5e-69	Mediator of RNA polymerase II transcription subunit 14	.	.	.	.	pfam08638	Med14	Mediator complex subunit MED14. Saccharomyces cerevisiae RGR1 mediator complex subunit affects chromatin structure, transcriptional regulation of diverse genes and sporulation, required for glucose repression, HO repression, RME1 repression and sporulation. This subunit is also found in higher eukaryotes and Med14 is the agreed unified nomenclature for this subunit. Med14 is found in the tail reg…	GO:0006366|transcription from RNA polymerase II promoter;	GO:0016592|mediator complex;	GO:0001104|RNA polymerase II transcription cofactor activity;	K15156	MED14, RGR1; mediator of RNA polymerase II transcription subunit 14
maker-scaffold_2892-augustus-gene-0.26	1.17432	2.1991e-05	0.00145718	up	yes	maker-scaffold_2892-augustus-gene-0.26	protein_coding	chrscaffold_2892:86060-87426:-	XP_023715435.1	629	1.66e-75	XP_023715435.1 LOW QUALITY PROTEIN: vacuolar protein sorting-associated protein 33A [Cryptotermes secundus]	.	.	.	.	Q9D2N9	195	1e-56	Vacuolar protein sorting-associated protein 33A	SPBC1703.15c	50.1	2e-06	COG5158	pfam00995	Sec1	Sec1 family.	GO:0097352|autophagosome maturation;GO:0008333|endosome to lysosome transport;GO:0032418|lysosome localization;GO:0032400|melanosome localization;GO:0043473|pigmentation;GO:0030220|platelet formation;GO:0015031|protein transport;GO:0048070|regulation of developmental pigmentation;GO:0006904|vesicle docking involved in exocytosis;GO:0016192|vesicle-mediated transport;	GO:0005776|autophagosome;GO:0030136|clathrin-coated vesicle;GO:0033263|CORVET complex;GO:0005769|early endosome;GO:0030897|HOPS complex;GO:0005770|late endosome;GO:0031902|late endosome membrane;GO:0005765|lysosomal membrane;GO:0048471|perinuclear region of cytoplasm;	.	.	.
maker-scaffold_290-snap-gene-9.18	-1.21026	0.0023377	0.0371892	down	yes	maker-scaffold_290-snap-gene-9.18	protein_coding	chrscaffold_290:870369-884569:-	PNF20422.1	1802	0	PNF20422.1 Multidrug resistance-associated protein 4 [Cryptotermes secundus]	.	.	.	.	P91660	73.6	5e-12	Probable multidrug resistance-associated protein lethal(2)03659	YDR135c	372	3e-111	COG1132	pfam00664	ABC_membrane	ABC transporter transmembrane region. This family represents a unit of six transmembrane helices. Many members of the ABC transporter family (pfam00005) have two such regions.	GO:0007275|multicellular organismal development;	GO:0016021|integral component of membrane;	GO:0005524|ATP binding;GO:0042626|ATPase activity, coupled to transmembrane movement of substances;	.	.
maker-scaffold_2934-augustus-gene-0.22	1.51613	0.00212153	0.0349963	up	yes	maker-scaffold_2934-augustus-gene-0.22	protein_coding	chrscaffold_2934:57916-64808:+	PSN37856.1	1550	0	PSN37856.1 Electron transfer flavoprotein-ubiquinone oxidoreductase, partial [Blattella germanica]	XR_511075.1	147	4.21e-69	XR_511075.1 PREDICTED: Acyrthosiphon pisum electron transfer flavoprotein-ubiquinone oxidoreductase, mitochondrial (LOC100159626), transcript variant X3, misc_RNA	Q921G7	535	0	Electron transfer flavoprotein-ubiquinone oxidoreductase, mitochondrial	NMB0581	385	2e-128	COG0644	pfam00890	FAD_binding_2	FAD binding domain. This family includes members that bind FAD. This family includes the flavoprotein subunits from succinate and fumarate dehydrogenase, aspartate oxidase and the alpha subunit of adenylylsulphate reductase.	GO:0022900|electron transport chain;GO:0033539|fatty acid beta-oxidation using acyl-CoA dehydrogenase;GO:0006979|response to oxidative stress;	GO:0031305|integral component of mitochondrial inner membrane;GO:0016020|membrane;GO:0017133|mitochondrial electron transfer flavoprotein complex;GO:0005743|mitochondrial inner membrane;GO:0031966|mitochondrial membrane;GO:0005739|mitochondrion;	GO:0051539|4 iron, 4 sulfur cluster binding;GO:0009055|electron carrier activity;GO:0004174|electron-transferring-flavoprotein dehydrogenase activity;GO:0046872|metal ion binding;GO:0016491|oxidoreductase activity;GO:0043783|oxidoreductase activity, oxidizing metal ions with flavin as acceptor;GO:0048038|quinone binding;GO:0048039|ubiquinone binding;	K00311	ETFDH; electron-transferring-flavoprotein dehydrogenase [EC:1.5.5.1]
maker-scaffold_295-snap-gene-7.46	1.41037	0.000512201	0.0136093	up	yes	maker-scaffold_295-snap-gene-7.46	protein_coding	chrscaffold_295:645470-646424:+	XP_002428402.1	657	8.43e-82	XP_002428402.1 Ran-binding protein, putative [Pediculus humanus corporis] EEB15664.1 Ran-binding protein, putative [Pediculus humanus corporis]	XM_007487925.2	140	1.03e-65	XM_007487925.2 PREDICTED: Monodelphis domestica RAN binding protein 9 (RANBP9), mRNA	A1L252	239	7e-75	Ran-binding protein 9	.	.	.	.	pfam00622	SPRY	SPRY domain. SPRY Domain is named from SPla and the RYanodine Receptor. Domain of unknown function. Distant homologs are domains in butyrophilin/marenostrin/pyrin homologs.	.	GO:0005737|cytoplasm;GO:0005634|nucleus;	.	.	.
maker-scaffold_299-snap-gene-2.29	1.15011	3.96068e-05	0.00225203	up	yes	maker-scaffold_299-snap-gene-2.29	protein_coding	chrscaffold_299:215248-216828:-	PNF20755.1	446	2.52e-53	PNF20755.1 hypothetical protein B7P43_G13986 [Cryptotermes secundus]	.	.	.	.	Q90670	141	3e-39	Activin receptor type-2B	.	.	.	.	pfam07714	Pkinase_Tyr	Protein tyrosine kinase.	GO:0032924|activin receptor signaling pathway;GO:0009798|axis specification;GO:0008283|cell proliferation;GO:0061550|cranial ganglion development;GO:0048333|mesodermal cell differentiation;GO:1901389|negative regulation of transforming growth factor beta activation;GO:0043525|positive regulation of neuron apoptotic process;	GO:0045178|basal part of cell;GO:0016021|integral component of membrane;	GO:0048185|activin binding;GO:0005524|ATP binding;GO:0046872|metal ion binding;GO:0004702|receptor signaling protein serine/threonine kinase activity;GO:0004675|transmembrane receptor protein serine/threonine kinase activity;	K13596	ACVR2B; activin receptor type-2B [EC:2.7.11.30]
maker-scaffold_3-augustus-gene-51.61	-1.48466	0.00244759	0.0384085	down	yes	maker-scaffold_3-augustus-gene-51.61	protein_coding	chrscaffold_3:5173646-5186671:+	AHJ81352.1	442	6.02e-44	AHJ81352.1 carboxylesterase [Locusta migratoria]	.	.	.	.	.	.	.	.	.	.	.	.	pfam00135	COesterase	Carboxylesterase family.	.	.	.	.	.
maker-scaffold_3-snap-gene-27.17	1.06751	0.000544543	0.0142879	up	yes	maker-scaffold_3-snap-gene-27.17	protein_coding	chrscaffold_3:2619462-2649744:+	CDO33886.1	1393	2.74e-161	CDO33886.1 Taiman-D [Blattella germanica]	.	.	.	.	Q61026	221	1e-56	Nuclear receptor coactivator 2	.	.	.	.	pfam14598	PAS_11	PAS domain. This family includes the PAS-B domain of NCOA1 (Nuclear receptor coactivator 1), which binds to an LXXLL motif in the C-terminal region of STAT6 (Signal transducer and activator of transcription 6).	GO:0032870|cellular response to hormone stimulus;GO:1904017|cellular response to Thyroglobulin triiodothyronine;GO:0032922|circadian regulation of gene expression;GO:0007623|circadian rhythm;GO:0030522|intracellular receptor signaling pathway;GO:0045475|locomotor rhythm;GO:0000122|negative regulation of transcription from RNA polymerase II promoter;GO:0045892|negative regulation of transcription,…	GO:0005737|cytoplasm;GO:0005654|nucleoplasm;GO:0005634|nucleus;	GO:0003682|chromatin binding;GO:0004402|histone acetyltransferase activity;GO:0016922|ligand-dependent nuclear receptor binding;GO:0030374|ligand-dependent nuclear receptor transcription coactivator activity;GO:0035257|nuclear hormone receptor binding;GO:0005102|receptor binding;GO:0000978|RNA polymerase II core promoter proximal region sequence-specific DNA binding;GO:0001162|RNA polymerase II i…	K11255	NCOA2, TIF2, KAT13C; nuclear receptor coactivator 2
maker-scaffold_3000-snap-gene-0.29	2.38976	8.15014e-05	0.00381491	up	yes	maker-scaffold_3000-snap-gene-0.29	protein_coding	chrscaffold_3000:30648-38362:-	XP_021926612.1	379	2.81e-41	XP_021926612.1 protein Star-like isoform X2 [Zootermopsis nevadensis]	.	.	.	.	.	.	.	.	.	.	.	.	pfam05050	Methyltransf_21	Methyltransferase FkbM domain. This family has members from bacteria to human, and appears to be a methyltransferase.	.	.	.	.	.
maker-scaffold_31-snap-gene-20.27	1.00118	0.00214884	0.0352979	up	yes	maker-scaffold_31-snap-gene-20.27	protein_coding	chrscaffold_31:2060495-2068004:-	PSN38099.1	1487	0	PSN38099.1 Myotubularin-related protein 3 [Blattella germanica]	XM_013556670.1	44	1.11e-11	XM_013556670.1 PREDICTED: Lingula anatina myotubularin-related protein 4 (LOC106174900), mRNA	Q5PQT2	414	3e-130	Myotubularin-related protein 3	.	.	.	.	pfam06602	Myotub-related	Myotubularin-like phosphatase domain. This family represents the phosphatase domain within eukaryotic myotubularin-related proteins. Myotubularin is a dual-specific lipid phosphatase that dephosphorylates phosphatidylinositol 3-phosphate and phosphatidylinositol (3,5)-bi-phosphate. Mutations in gene encoding myotubularin-related proteins have been associated with disease.	GO:0046856|phosphatidylinositol dephosphorylation;	GO:0005737|cytoplasm;GO:0019898|extrinsic component of membrane;	GO:0046872|metal ion binding;GO:0052629|phosphatidylinositol-3,5-bisphosphate 3-phosphatase activity;GO:0004438|phosphatidylinositol-3-phosphatase activity;GO:0004725|protein tyrosine phosphatase activity;	K18082	MTMR3_4, ZFYVE10_11; myotubularin-related protein 3/4 [EC:3.1.3.48 3.1.3.64 3.1.3.95]
maker-scaffold_317-augustus-gene-10.55	-1.67461	0.00016107	0.00605417	down	yes	maker-scaffold_317-augustus-gene-10.55	protein_coding	chrscaffold_317:1168341-1170348:+	.	.	.	.	.	.	.	.	.	.	.	.	.	.	.	.	pfam15258	FAM222A	Protein family of FAM222A. This protein family, FAM222A are a domain of unknown function. This family of proteins is found in eukaryotes and are typically between 411 and 562 amino acids in length. In humans, the gene encoding this protein domain lies in the position, chromosome 12 open reading frame 34.	.	.	.	.	.
maker-scaffold_317-augustus-gene-8.1	1.32103	0.00139935	0.026557	up	yes	maker-scaffold_317-augustus-gene-8.1	protein_coding	chrscaffold_317:824571-836058:-	KDR11795.1	1218	6.67e-148	KDR11795.1 F-box/LRR-repeat protein 6 [Zootermopsis nevadensis]	.	.	.	.	Q9QXW0	174	6e-44	F-box/LRR-repeat protein 6	.	.	.	.	pfam12937	F-box-like	F-box-like. This is an F-box-like family.	GO:0006281|DNA repair;GO:0000724|double-strand break repair via homologous recombination;GO:0036297|interstrand cross-link repair;GO:0006289|nucleotide-excision repair;GO:0033683|nucleotide-excision repair, DNA incision;	GO:0005737|cytoplasm;GO:0045171|intercellular bridge;GO:0005654|nucleoplasm;GO:0005634|nucleus;	GO:0008409|5'-3' exonuclease activity;GO:0017108|5'-flap endonuclease activity;GO:0070336|flap-structured DNA binding;GO:0046872|metal ion binding;GO:0004528|phosphodiesterase I activity;GO:0043130|ubiquitin binding;	K10272	FBXL6; F-box and leucine-rich repeat protein 6
maker-scaffold_3201-snap-gene-0.23	1.13568	2.45924e-06	0.000295828	up	yes	maker-scaffold_3201-snap-gene-0.23	protein_coding	chrscaffold_3201:56854-57836:-	XP_023727750.1	473	1.12e-51	XP_023727750.1 constitutive coactivator of PPAR-gamma-like protein 1 homolog isoform X1 [Cryptotermes secundus] XP_023727751.1 constitutive coactivator of PPAR-gamma-like protein 1 homolog isoform X1 [Cryptotermes secundus] XP_023727752.1 constitutive coactivator of PPAR-gamma-like protein 1 homolog isoform X1 [Cryptotermes secundus] PNF40403.1 Constitutive coactivator of PPAR-gamma-like protein …	.	.	.	.	Q9NZB2	114	3e-27	Constitutive coactivator of PPAR-gamma-like protein 1	.	.	.	.	pfam07681	DoxX	DoxX. These proteins appear to have some sequence similarity with pfam04173 but their function is unknown.	.	GO:0005737|cytoplasm;GO:0016020|membrane;GO:0005634|nucleus;GO:0005886|plasma membrane;	GO:0044822|poly(A) RNA binding;	.	.
maker-scaffold_3238-augustus-gene-0.23	2.37188	0.000490983	0.0132608	up	yes	maker-scaffold_3238-augustus-gene-0.23	protein_coding	chrscaffold_3238:51988-59608:-	XP_023953670.1	290	3.7e-28	XP_023953670.1 probable 4-coumarate--CoA ligase 3 [Bicyclus anynana]	.	.	.	.	P13129	108	3e-24	Luciferin 4-monooxygenase	BH1131	84.7	1e-16	COG0318	pfam13193	AMP-binding_C	AMP-binding enzyme C-terminal domain. This is a small domain that is found C terminal to pfam00501. It has a central beta sheet core that is flanked by alpha helices.	GO:0008218|bioluminescence;	GO:0005777|peroxisome;	GO:0005524|ATP binding;GO:0046872|metal ion binding;GO:0047077|Photinus-luciferin 4-monooxygenase (ATP-hydrolyzing) activity;	.	.
maker-scaffold_3264-augustus-gene-0.14	-1.51882	0.000775204	0.0183945	down	yes	maker-scaffold_3264-augustus-gene-0.14	protein_coding	chrscaffold_3264:45188-48997:+	XP_013779613.1	1301	4.98e-174	XP_013779613.1 apoptosis-inducing factor 1, mitochondrial-like [Limulus polyphemus]	XM_003376699.1	56	1.68e-18	XM_003376699.1 Trichinella spiralis drug resistance transporter, EmrB/QacA family (Tsp_00984) mRNA, complete cds	Q9Z0X1	468	2e-159	Apoptosis-inducing factor 1, mitochondrial	SSO1225	103	5e-24	COG0446	pfam14721	AIF_C	Apoptosis-inducing factor, mitochondrion-associated, C-term. This C-terminal domain appears to be a dimerization domain of the mitochondrial apoptosis-inducing factor 1. protein. The domain also appears at the C-terminus of FAD-dependent pyridine nucleotide-disulfide oxidoreductases. Apoptosis inducing factor (AIF) is a bifunctional mitochondrial flavoprotein critical for energy metabolism and in…	GO:0006919|activation of cysteine-type endopeptidase activity involved in apoptotic process;GO:0008637|apoptotic mitochondrial changes;GO:0006915|apoptotic process;GO:0045454|cell redox homeostasis;GO:1904045|cellular response to aldosterone;GO:0071392|cellular response to estradiol stimulus;GO:0070301|cellular response to hydrogen peroxide;GO:0071732|cellular response to nitric oxide;GO:0090650|…	GO:0005737|cytoplasm;GO:0005829|cytosol;GO:0005743|mitochondrial inner membrane;GO:0005758|mitochondrial intermembrane space;GO:0005741|mitochondrial outer membrane;GO:0005739|mitochondrion;GO:0005634|nucleus;GO:0048471|perinuclear region of cytoplasm;	GO:0003677|DNA binding;GO:0004174|electron-transferring-flavoprotein dehydrogenase activity;GO:0071949|FAD binding;GO:0016174|NAD(P)H oxidase activity;GO:0016651|oxidoreductase activity, acting on NAD(P)H;	K04727	PDCD8, AIF; programmed cell death 8 (apoptosis-inducing factor) [EC:1.-.-.-]
maker-scaffold_34-augustus-gene-1.46	-1.1619	3.80044e-06	0.000404556	down	yes	maker-scaffold_34-augustus-gene-1.46	protein_coding	chrscaffold_34:83247-87694:+	.	.	.	.	.	.	.	.	.	.	.	.	.	.	.	.	.	.	.	.	.	.	.	.
maker-scaffold_343-augustus-gene-1.44	-1.20881	3.56997e-06	0.000395938	down	yes	maker-scaffold_343-augustus-gene-1.44	protein_coding	chrscaffold_343:124811-129541:+	XP_011637694.1	237	5.19e-22	XP_011637694.1 PREDICTED: coiled-coil domain-containing protein 86 [Pogonomyrmex barbatus]	.	.	.	.	Q9JJ89	60.8	2e-09	Coiled-coil domain-containing protein 86	.	.	.	.	pfam03879	Cgr1	Cgr1 family. Members of this family are coiled-coil proteins that are involved in pre-rRNA processing.	GO:0006364|rRNA processing;	GO:0005730|nucleolus;GO:0005634|nucleus;GO:0030687|preribosome, large subunit precursor;	GO:0044822|poly(A) RNA binding;	K14822	CGR1; rRNA-processing protein CGR1
maker-scaffold_343-augustus-gene-7.1	1.42033	0.00293497	0.0428151	up	yes	maker-scaffold_343-augustus-gene-7.1	protein_coding	chrscaffold_343:737120-744320:-	XP_018903599.1	609	4.88e-73	XP_018903599.1 PREDICTED: copine-8-like [Bemisia tabaci]	.	.	.	.	Q8JZW4	180	6e-51	Copine-5	.	.	.	.	pfam00168	C2	C2 domain.	GO:1903861|positive regulation of dendrite extension;	GO:0070062|extracellular exosome;GO:0043005|neuron projection;GO:0043025|neuronal cell body;GO:0043204|perikaryon;	.	.	.
maker-scaffold_344-snap-gene-7.32	1.8521	6.88948e-05	0.00338798	up	yes	maker-scaffold_344-snap-gene-7.32	protein_coding	chrscaffold_344:746407-747086:-	KDR23098.1	288	2.03e-31	KDR23098.1 Phospholipase A2 isozyme PA4, partial [Zootermopsis nevadensis]	.	.	.	.	P16354	51.6	5e-08	Phospholipase A2 isozymes PA3A/PA3B/PA5	.	.	.	.	pfam05826	Phospholip_A2_2	Phospholipase A2. This family consists of several phospholipase A2 like proteins mostly from insects.	GO:0050482|arachidonic acid secretion;GO:0016042|lipid catabolic process;GO:0006644|phospholipid metabolic process;	GO:0005576|extracellular region;	GO:0046872|metal ion binding;GO:0004623|phospholipase A2 activity;	.	.
maker-scaffold_345-snap-gene-1.9	1.53359	0.00268287	0.040536	up	yes	maker-scaffold_345-snap-gene-1.9	protein_coding	chrscaffold_345:85165-86319:+	XP_023708121.1	305	1.25e-29	XP_023708121.1 G2/mitotic-specific cyclin-B [Cryptotermes secundus] PNF33095.1 G2/mitotic-specific cyclin-B [Cryptotermes secundus]	.	.	.	.	P29332	113	1e-27	G2/mitotic-specific cyclin-B2	SPBC582.03	74.7	1e-14	COG5024	pfam00134	Cyclin_N	Cyclin, N-terminal domain. Cyclins regulate cyclin dependent kinases (CDKs). Cyclin-0 (CCNO) is a Uracil-DNA glycosylase that is related to other cyclins. Cyclins contain two domains of similar all-alpha fold, of which this family corresponds with the N-terminal domain.	GO:0060317|cardiac epithelial to mesenchymal transition;GO:0051301|cell division;GO:0040007|growth;GO:0007067|mitotic nuclear division;GO:0043029|T cell homeostasis;GO:0048538|thymus development;	GO:0005813|centrosome;GO:0016020|membrane;GO:0005634|nucleus;	.	K05868	CCNB; cyclin B
maker-scaffold_347-snap-gene-0.3	-2.09782	0.00207072	0.0342665	down	yes	maker-scaffold_347-snap-gene-0.3	protein_coding	chrscaffold_347:51214-57820:-	.	.	.	.	.	.	.	.	.	.	.	.	HI0990	52.4	7e-06	COG3468	pfam02463	SMC_N	RecF/RecN/SMC N terminal domain. This domain is found at the N-terminus of SMC proteins. The SMC (structural maintenance of chromosomes) superfamily proteins have ATP-binding domains at the N- and C-termini, and two extended coiled-coil domains separated by a hinge in the middle. The eukaryotic SMC proteins form two kind of heterodimers: the SMC1/SMC3 and the SMC2/SMC4 types. These heterodimers c…	.	.	.	.	.
maker-scaffold_348-augustus-gene-0.18	-1.34387	0.00272795	0.0410584	down	yes	maker-scaffold_348-augustus-gene-0.18	protein_coding	chrscaffold_348:5864-15290:-	XP_001862061.1	885	1.01e-112	XP_001862061.1 multidrug resistance-associated protein 14 [Culex quinquefasciatus] EDS36469.1 multidrug resistance-associated protein 14 [Culex quinquefasciatus]	.	.	.	.	Q8HXQ5	183	3e-48	Multidrug resistance-associated protein 1	YDR135c	216	5e-63	COG1132	pfam00664	ABC_membrane	ABC transporter transmembrane region. This family represents a unit of six transmembrane helices. Many members of the ABC transporter family (pfam00005) have two such regions.	.	GO:0016021|integral component of membrane;GO:0005886|plasma membrane;	GO:0005524|ATP binding;GO:0042626|ATPase activity, coupled to transmembrane movement of substances;	K05665	ABCC1; ATP-binding cassette, subfamily C (CFTR/MRP), member 1
maker-scaffold_3487-snap-gene-18.35	1.68806	4.96953e-08	1.33989e-05	up	yes	maker-scaffold_3487-snap-gene-18.35	protein_coding	chrscaffold_3487:1778491-1786163:+	PNF25333.1	813	2.96e-106	PNF25333.1 hypothetical protein B7P43_G10919 [Cryptotermes secundus]	XM_015980140.1	35	4.6e-07	XM_015980140.1 PREDICTED: Tribolium castaneum extended synaptotagmin-like protein 2a (Esyt2a), transcript variant X1, mRNA	Q3TZZ7	126	1e-31	Extended synaptotagmin-2	YNL087w	47	9e-06	COG5038	pfam17047	SMP_LBD	Synaptotagmin-like mitochondrial-lipid-binding domain. SMP is a proposed lipid-binding module, ie a synaptotagmin-like mitochondrial-lipid-binding domain found in eukaryotes. The SMP domain has a beta-barrel structure like protein modules in the tubular-lipid-binding (TULIP) superfamily. It dimerizes to form an approximately 90-Angstrom-long cylinder traversed by a channel lined entirely with hyd…	GO:0006897|endocytosis;GO:0006869|lipid transport;	GO:0005913|cell-cell adherens junction;GO:0031234|extrinsic component of cytoplasmic side of plasma membrane;GO:0005887|integral component of plasma membrane;GO:0031227|intrinsic component of endoplasmic reticulum membrane;GO:0016020|membrane;GO:0044232|organelle membrane contact site;	GO:0098641|cadherin binding involved in cell-cell adhesion;GO:0005509|calcium ion binding;GO:0005544|calcium-dependent phospholipid binding;GO:0042802|identical protein binding;GO:0031210|phosphatidylcholine binding;GO:0008429|phosphatidylethanolamine binding;GO:0035091|phosphatidylinositol binding;	.	.
maker-scaffold_35-snap-gene-26.39	1.01222	0.00181361	0.0313384	up	yes	maker-scaffold_35-snap-gene-26.39	protein_coding	chrscaffold_35:2597903-2601644:-	PNF40706.1	506	1.09e-54	PNF40706.1 hypothetical protein B7P43_G00665, partial [Cryptotermes secundus] PNF40707.1 hypothetical protein B7P43_G00665, partial [Cryptotermes secundus]	.	.	.	.	Q8SY33	150	6e-38	Protein Gawky	.	.	.	.	pfam14505	DUF4438	Domain of unknown function (DUF4438).	GO:0001700|embryonic development via the syncytial blastoderm;GO:0035195|gene silencing by miRNA;GO:0045475|locomotor rhythm;GO:0035278|negative regulation of translation involved in gene silencing by miRNA;GO:0006402|mRNA catabolic process;GO:0032880|regulation of protein localization;	GO:0000932|cytoplasmic mRNA processing body;	GO:0000166|nucleotide binding;GO:0003723|RNA binding;	K18412	TNRC6, GW182; trinucleotide repeat-containing gene 6 protein
maker-scaffold_354-augustus-gene-4.5	-1.91682	0.000795095	0.0185494	down	yes	maker-scaffold_354-augustus-gene-4.5	protein_coding	chrscaffold_354:425321-428182:-	XP_019406881.1	154	2.31e-08	XP_019406881.1 PREDICTED: coiled-coil domain-containing protein 34 [Crocodylus porosus]	.	.	.	.	.	.	.	.	.	.	.	.	pfam13904	DUF4207	Domain of unknown function (DUF4207). This family is found in eukaryotes; it has several conserved tryptophan residues. The function is not known.	.	.	.	.	.
maker-scaffold_356-augustus-gene-9.29	1.26877	0.0036143	0.0493197	up	yes	maker-scaffold_356-augustus-gene-9.29	protein_coding	chrscaffold_356:966021-977753:-	PSN37449.1	973	1.12e-126	PSN37449.1 Ammonium transporter Rh type B [Blattella germanica]	XM_014440921.1	60	9.48e-21	XM_014440921.1 PREDICTED: Microplitis demolitor ammonium transporter Rh type B-B (LOC103568373), transcript variant X3, mRNA	Q02094	266	6e-84	Ammonium transporter Rh type A	AF1746	53.1	6e-07	COG0004	pfam00909	Ammonium_transp	Ammonium Transporter Family.	GO:0072488|ammonium transmembrane transport;GO:0015696|ammonium transport;GO:0015701|bicarbonate transport;GO:0015670|carbon dioxide transport;GO:0006873|cellular ion homeostasis;GO:0048821|erythrocyte development;GO:0015672|monovalent inorganic cation transport;GO:0060586|multicellular organismal iron ion homeostasis;GO:0019740|nitrogen utilization;GO:0015695|organic cation transport;	GO:0005887|integral component of plasma membrane;GO:0016020|membrane;GO:0005886|plasma membrane;	GO:0008519|ammonium transmembrane transporter activity;GO:0030506|ankyrin binding;GO:0035379|carbon dioxide transmembrane transporter activity;GO:0022840|leak channel activity;	K06580	SLC42A, RHAG, RHBG, RHCG; ammonium transporter Rh
maker-scaffold_365-snap-gene-8.41	1.96251	3.09938e-08	8.97558e-06	up	yes	maker-scaffold_365-snap-gene-8.41	protein_coding	chrscaffold_365:871516-880121:+	XP_021922789.1	834	5.57e-103	XP_021922789.1 nuclear factor 1 X-type isoform X2 [Zootermopsis nevadensis]	.	.	.	.	.	.	.	.	.	.	.	.	pfam00859	CTF_NFI	CTF/NF-I family transcription modulation region.	.	.	.	.	.
maker-scaffold_3698-augustus-gene-0.12	-1.11588	0.00159948	0.0286514	down	yes	maker-scaffold_3698-augustus-gene-0.12	protein_coding	chrscaffold_3698:49599-55646:-	XP_021936268.1	945	1.03e-115	XP_021936268.1 histone H4 transcription factor [Zootermopsis nevadensis] KDR10491.1 Histone H4 transcription factor [Zootermopsis nevadensis]	.	.	.	.	Q9BQA5	135	5e-32	Histone H4 transcription factor	.	.	.	.	pfam13465	zf-H2C2_2	Zinc-finger double domain.	GO:0000077|DNA damage checkpoint;GO:0006281|DNA repair;GO:0045184|establishment of protein localization;GO:0000082|G1/S transition of mitotic cell cycle;GO:0001701|in utero embryonic development;GO:0045445|myoblast differentiation;GO:0010629|negative regulation of gene expression;GO:0045892|negative regulation of transcription, DNA-templated;GO:0010628|positive regulation of gene expression;GO:00…	GO:0015030|Cajal body;GO:0005654|nucleoplasm;GO:0005634|nucleus;	GO:0003682|chromatin binding;GO:0003677|DNA binding;GO:0019899|enzyme binding;GO:0042393|histone binding;GO:0046872|metal ion binding;GO:0000978|RNA polymerase II core promoter proximal region sequence-specific DNA binding;GO:0003713|transcription coactivator activity;GO:0003700|transcription factor activity, sequence-specific DNA binding;GO:0044212|transcription regulatory region DNA binding;GO:…	.	.
maker-scaffold_37-augustus-gene-22.17	-1.99706	0.000811134	0.0187641	down	yes	maker-scaffold_37-augustus-gene-22.17	protein_coding	chrscaffold_37:2230652-2235628:+	XP_018404092.1	287	8.03e-29	XP_018404092.1 PREDICTED: protein chibby homolog 1 [Cyphomyrmex costatus] KYM95077.1 Protein chibby like protein 1 [Cyphomyrmex costatus]	.	.	.	.	Q9D1C2	97.1	4e-23	Protein chibby homolog 1	.	.	.	.	pfam14645	Chibby	Chibby family. This family includes the eukaryotic chibby proteins. These proteins inhibit the wingless/Wnt pathway by binding to beta-catenin and inhibiting beta-catenin-mediated transcriptional activation. Chibby is Japanese for small, and is named after the RNAi phenotype seen in Drosophila.	GO:0055007|cardiac muscle cell differentiation;GO:0042384|cilium assembly;GO:0045444|fat cell differentiation;GO:0090090|negative regulation of canonical Wnt signaling pathway;GO:0045892|negative regulation of transcription, DNA-templated;GO:0030178|negative regulation of Wnt signaling pathway;GO:0008104|protein localization;	GO:0036064|ciliary basal body;GO:0016607|nuclear speck;GO:0005634|nucleus;GO:0005802|trans-Golgi network;	GO:0008013|beta-catenin binding;GO:0042802|identical protein binding;	.	.
maker-scaffold_372-snap-gene-7.33	1.72983	0.00139509	0.0265084	up	yes	maker-scaffold_372-snap-gene-7.33	protein_coding	chrscaffold_372:722021-728211:-	PSN34793.1	259	1.42e-21	PSN34793.1 hypothetical protein C0J52_06213 [Blattella germanica]	.	.	.	.	.	.	.	.	.	.	.	.	pfam15499	Peptidase_C98	Ubiquitin-specific peptidase-like, SUMO isopeptidase. Peptidase_C98 is a small family of SUMO - small ubiquitin-related modifier - isopeptidases found in eukaryotes. Reversible attachment of SUMO is an essential protein modification in all eukaryotic cells, The family neither binds nor cleaves ubiquitin, but is a potent SUMO isopeptidase, and the invariant residues required for SUMO binding and c…	.	.	.	.	.
maker-scaffold_3754-snap-gene-0.15	-2.23124	0.000431071	0.0122565	down	yes	maker-scaffold_3754-snap-gene-0.15	protein_coding	chrscaffold_3754:20627-34741:+	XP_008192222.1	1595	0	XP_008192222.1 PREDICTED: arylsulfatase B [Tribolium castaneum] EFA01751.1 Arylsulfatase I-like Protein [Tribolium castaneum]	.	.	.	.	P50429	351	2e-109	Arylsulfatase B	STM0035	155	1e-39	COG3119	pfam00884	Sulfatase	Sulfatase.	GO:0061580|colon epithelial cell migration;GO:0008152|metabolic process;GO:0010976|positive regulation of neuron projection development;GO:0010632|regulation of epithelial cell migration;	GO:0009986|cell surface;GO:0070062|extracellular exosome;GO:0005764|lysosome;	GO:0004065|arylsulfatase activity;GO:0046872|metal ion binding;GO:0003943|N-acetylgalactosamine-4-sulfatase activity;	K01135	ARSB; arylsulfatase B [EC:3.1.6.12]
maker-scaffold_3790-augustus-gene-0.6	1.32683	0.000264268	0.00874169	up	yes	maker-scaffold_3790-augustus-gene-0.6	protein_coding	chrscaffold_3790:12566-14160:+	XP_018566707.1	628	1.03e-74	XP_018566707.1 SH3 domain-containing protein C23A1.17 isoform X2 [Anoplophora glabripennis]	LN590712.1	44	3.66e-12	LN590712.1 Cyprinus carpio genome assembly common carp genome, scaffold: LG2, chromosome: 2	H2KYQ5	200	1e-60	Glycogenin-1	.	.	.	.	pfam01501	Glyco_transf_8	Glycosyl transferase family 8. This family includes enzymes that transfer sugar residues to donor molecules. Members of this family are involved in lipopolysaccharide biosynthesis and glycogen synthesis. This family includes Lipopolysaccharide galactosyltransferase, lipopolysaccharide glucosyltransferase 1, and glycogenin glucosyltransferase.	GO:0005978|glycogen biosynthetic process;	GO:0005737|cytoplasm;GO:0055120|striated muscle dense body;	GO:0008466|glycogenin glucosyltransferase activity;GO:0046872|metal ion binding;	K00750	GYG1, GYG2; glycogenin glucosyltransferase [EC:2.4.1.186]
maker-scaffold_383-augustus-gene-6.5	-1.66648	0.000942498	0.0205275	down	yes	maker-scaffold_383-augustus-gene-6.5	protein_coding	chrscaffold_383:596456-601220:-	XP_022160380.1	548	2.15e-62	XP_022160380.1 sodium channel protein Nach-like [Myzus persicae]	.	.	.	.	.	.	.	.	.	.	.	.	pfam00858	ASC	Amiloride-sensitive sodium channel.	.	.	.	.	.
maker-scaffold_384-snap-gene-2.34	1.03215	6.20286e-05	0.00314936	up	yes	maker-scaffold_384-snap-gene-2.34	protein_coding	chrscaffold_384:187455-193020:+	EFN65508.1	422	3.81e-45	EFN65508.1 Disks large 1 tumor suppressor protein [Camponotus floridanus]	.	.	.	.	P31007	125	3e-30	Disks large 1 tumor suppressor protein	.	.	.	.	pfam00595	PDZ	PDZ domain (Also known as DHR or GLGF). PDZ domains are found in diverse signaling proteins.	GO:0030714|anterior/posterior axis specification, follicular epithelium;GO:0008105|asymmetric protein localization;GO:0045167|asymmetric protein localization involved in cell fate determination;GO:0045175|basal protein localization;GO:0048149|behavioral response to ethanol;GO:0007155|cell adhesion;GO:0060581|cell fate commitment involved in pattern specification;GO:0001708|cell fate specification…	GO:0045179|apical cortex;GO:0016327|apicolateral plasma membrane;GO:0016323|basolateral plasma membrane;GO:0005938|cell cortex;GO:0005856|cytoskeleton;GO:0016328|lateral plasma membrane;GO:0016020|membrane;GO:0031594|neuromuscular junction;GO:0048471|perinuclear region of cytoplasm;GO:0005886|plasma membrane;GO:0014069|postsynaptic density;GO:0045211|postsynaptic membrane;GO:0005918|septate junct…	GO:0005154|epidermal growth factor receptor binding;GO:0004385|guanylate kinase activity;GO:0035255|ionotropic glutamate receptor binding;GO:0004871|signal transducer activity;GO:0005198|structural molecule activity;	K12076	DLG1; disks large protein 1
maker-scaffold_39-augustus-gene-3.38	-1.14453	0.00326167	0.0460343	down	yes	maker-scaffold_39-augustus-gene-3.38	protein_coding	chrscaffold_39:265254-273297:+	XP_021925782.1	1442	0	XP_021925782.1 PAB-dependent poly(A)-specific ribonuclease subunit PAN2 isoform X1 [Zootermopsis nevadensis] KDR16171.1 PAB-dependent poly(A)-specific ribonuclease subunit 2 [Zootermopsis nevadensis]	XM_017896723.1	160	4.6e-76	XM_017896723.1 PREDICTED: Eufriesea mexicana PAB-dependent poly(A)-specific ribonuclease subunit PAN2 (LOC108545212), mRNA	Q8BGF7	410	6e-127	PAB-dependent poly(A)-specific ribonuclease subunit PAN2	SPAC22G7.04_2	262	4e-80	COG0847	pfam00929	RNase_T	Exonuclease. This family includes a variety of exonuclease proteins, such as ribonuclease T and the epsilon subunit of DNA polymerase III.;	GO:0006397|mRNA processing;GO:0000291|nuclear-transcribed mRNA catabolic process, exonucleolytic;GO:0000289|nuclear-transcribed mRNA poly(A) tail shortening;GO:0010606|positive regulation of cytoplasmic mRNA processing body assembly;	GO:0005737|cytoplasm;GO:0000932|cytoplasmic mRNA processing body;GO:0005634|nucleus;GO:0031251|PAN complex;	GO:0000175|3'-5'-exoribonuclease activity;GO:0003676|nucleic acid binding;GO:0004535|poly(A)-specific ribonuclease activity;	K12571	PAN2; PAB-dependent poly(A)-specific ribonuclease subunit 2 [EC:3.1.13.4]
maker-scaffold_39-snap-gene-3.19	-1.12274	0.00270433	0.0407814	down	yes	maker-scaffold_39-snap-gene-3.19	protein_coding	chrscaffold_39:242119-260919:+	XP_021925783.1	2954	0	XP_021925783.1 PAB-dependent poly(A)-specific ribonuclease subunit PAN2 isoform X2 [Zootermopsis nevadensis]	.	.	.	.	Q5F450	113	4e-24	PAB-dependent poly(A)-specific ribonuclease subunit PAN2	.	.	.	.	pfam13423	UCH_1	Ubiquitin carboxyl-terminal hydrolase.	GO:0006397|mRNA processing;GO:0000289|nuclear-transcribed mRNA poly(A) tail shortening;GO:0010606|positive regulation of cytoplasmic mRNA processing body assembly;	GO:0000932|cytoplasmic mRNA processing body;GO:0005634|nucleus;GO:0031251|PAN complex;	GO:0000175|3'-5'-exoribonuclease activity;GO:0003676|nucleic acid binding;GO:0004535|poly(A)-specific ribonuclease activity;	K12571	PAN2; PAB-dependent poly(A)-specific ribonuclease subunit 2 [EC:3.1.13.4]
maker-scaffold_39-snap-gene-8.7	1.4561	2.80452e-05	0.00172666	up	yes	maker-scaffold_39-snap-gene-8.7	protein_coding	chrscaffold_39:811632-814958:+	PSN47130.1	182	2.36e-14	PSN47130.1 Paxillin [Blattella germanica]	.	.	.	.	.	.	.	.	.	.	.	.	pfam03535	Paxillin	Paxillin family. Paxillin is a multi-domain protein that localizes in cultured cells primarily to sites of cell adhesion to the extracellular matrix (ECM) called focal adhesions. The family here represents the N-terminal regions with the proline-rich part as well as the Paxillin part. Focal adhesions form a structural link between the ECM and the actin cytoskeleton and are also important sites of…	.	.	.	.	.
maker-scaffold_390-snap-gene-1.3	2.09534	0.000389902	0.0113534	up	yes	maker-scaffold_390-snap-gene-1.3	protein_coding	chrscaffold_390:144997-147551:-	XP_011186587.1	397	7.21e-44	XP_011186587.1 PREDICTED: forkhead box protein L2-like [Zeugodacus cucurbitae]	.	.	.	.	Q6VFT5	140	4e-37	Forkhead box protein L2	SPBC16G5.15c	96.7	2e-21	COG5025	pfam00250	Forkhead	Forkhead domain.	GO:0006309|apoptotic DNA fragmentation;GO:0030154|cell differentiation;GO:0002074|extraocular skeletal muscle development;GO:0042703|menstruation;GO:0001541|ovarian follicle development;GO:0043065|positive regulation of apoptotic process;GO:0043280|positive regulation of cysteine-type endopeptidase activity involved in apoptotic process;GO:0045893|positive regulation of transcription, DNA-templat…	GO:0005634|nucleus;	GO:0043028|cysteine-type endopeptidase regulator activity involved in apoptotic process;GO:0003677|DNA binding;GO:0043565|sequence-specific DNA binding;GO:0003700|transcription factor activity, sequence-specific DNA binding;	K09405	FOXL; forkhead box protein L
maker-scaffold_390-snap-gene-4.3	-1.00049	0.00344259	0.0476841	down	yes	maker-scaffold_390-snap-gene-4.3	protein_coding	chrscaffold_390:400169-410821:-	XP_018344314.1	1454	0	XP_018344314.1 PREDICTED: guanine nucleotide-binding protein subunit beta-2 isoform X1 [Trachymyrmex septentrionalis] KYN44843.1 Guanine nucleotide-binding protein subunit beta-2 [Trachymyrmex septentrionalis]	.	.	.	.	P29829	497	5e-164	Guanine nucleotide-binding protein subunit beta-2	.	.	.	.	pfam00400	WD40	WD domain, G-beta repeat.	GO:0007202|activation of phospholipase C activity;GO:0016059|deactivation of rhodopsin mediated signaling;GO:0007186|G-protein coupled receptor signaling pathway;GO:0007602|phototransduction;GO:0016056|rhodopsin mediated signaling pathway;GO:0007601|visual perception;	GO:0005737|cytoplasm;GO:0005834|heterotrimeric G-protein complex;GO:0005886|plasma membrane;GO:0016028|rhabdomere;	GO:0046982|protein heterodimerization activity;GO:0004871|signal transducer activity;	K07972	GNB; guanine nucleotide-binding protein subunit beta, other
maker-scaffold_4-augustus-gene-24.63	-1.33212	0.000994833	0.021224	down	yes	maker-scaffold_4-augustus-gene-24.63	protein_coding	chrscaffold_4:2457768-2459935:-	BAF45421.1	839	6.76e-108	BAF45421.1 cryptochrome precursor [Dianemobius nigrofasciatus]	XM_001851351.1	39	2.84e-09	XM_001851351.1 Culex quinquefasciatus DNA photolyase, mRNA	Q17DK5	284	3e-91	Cryptochrome-1	SPy1505	146	4e-40	COG0415	pfam03441	FAD_binding_7	FAD binding domain of DNA photolyase.	GO:0045892|negative regulation of transcription, DNA-templated;GO:0000060|protein import into nucleus, translocation;GO:0018298|protein-chromophore linkage;GO:0042752|regulation of circadian rhythm;GO:0048511|rhythmic process;GO:0006351|transcription, DNA-templated;	GO:0005737|cytoplasm;GO:0005641|nuclear envelope lumen;GO:0005634|nucleus;GO:0048471|perinuclear region of cytoplasm;	GO:0009882|blue light photoreceptor activity;GO:0050660|flavin adenine dinucleotide binding;	K02295	CRY; cryptochrome
maker-scaffold_4-snap-gene-24.37	-1.9741	0.00333631	0.0465542	down	yes	maker-scaffold_4-snap-gene-24.37	protein_coding	chrscaffold_4:2380973-2392271:+	XP_010121439.1	787	2.6e-94	XP_010121439.1 PREDICTED: fer-1-like protein 6, partial [Chlamydotis macqueenii]	.	.	.	.	Q2WGJ9	296	4e-86	Fer-1-like protein 6	.	.	.	.	pfam00168	C2	C2 domain.	.	GO:0016021|integral component of membrane;	.	.	.
maker-scaffold_401-snap-gene-4.3	-1.00648	0.00286643	0.0424079	down	yes	maker-scaffold_401-snap-gene-4.3	protein_coding	chrscaffold_401:467053-477686:+	XP_002426061.1	729	7.99e-84	XP_002426061.1 Nuclear hormone receptor E75, putative [Pediculus humanus corporis] EEB13323.1 Nuclear hormone receptor E75, putative [Pediculus humanus corporis]	.	.	.	.	P45447	254	2e-68	Ecdysone-induced protein 78C	.	.	.	.	pfam00104	Hormone_recep	Ligand-binding domain of nuclear hormone receptor. This all helical domain is involved in binding the hormone in these receptors.	GO:0045892|negative regulation of transcription, DNA-templated;GO:0010906|regulation of glucose metabolic process;GO:0006351|transcription, DNA-templated;	GO:0005634|nucleus;	GO:0043565|sequence-specific DNA binding;GO:0003707|steroid hormone receptor activity;GO:0003700|transcription factor activity, sequence-specific DNA binding;GO:0008270|zinc ion binding;	K08701	NR1D3; nuclear receptor subfamily 1 group D member 3
maker-scaffold_401-snap-gene-8.41	1.09783	0.000937889	0.0204842	up	yes	maker-scaffold_401-snap-gene-8.41	protein_coding	chrscaffold_401:944750-950785:-	XP_021917067.1	1076	8.62e-135	XP_021917067.1 phosphatidylinositol 4,5-bisphosphate 3-kinase catalytic subunit delta isoform [Zootermopsis nevadensis] XP_021917068.1 phosphatidylinositol 4,5-bisphosphate 3-kinase catalytic subunit delta isoform [Zootermopsis nevadensis] XP_021917069.1 phosphatidylinositol 4,5-bisphosphate 3-kinase catalytic subunit delta isoform [Zootermopsis nevadensis] KDR21011.1 Phosphatidylinositol-4,5-bis…	.	.	.	.	Q8BTI9	221	2e-62	Phosphatidylinositol 4,5-bisphosphate 3-kinase catalytic subunit beta isoform	SPAC458.05	52.8	1e-06	COG5032	pfam00613	PI3Ka	Phosphoinositide 3-kinase family, accessory domain (PIK domain). PIK domain is conserved in all PI3 and PI4-kinases. Its role is unclear but it has been suggested to be involved in substrate presentation.	GO:0060055|angiogenesis involved in wound healing;GO:0006914|autophagy;GO:0006874|cellular calcium ion homeostasis;GO:0040016|embryonic cleavage;GO:0006897|endocytosis;GO:0001935|endothelial cell proliferation;GO:0007156|homophilic cell adhesion via plasma membrane adhesion molecules;GO:0048015|phosphatidylinositol-mediated signaling;GO:0016310|phosphorylation;GO:0030168|platelet activation;GO:00…	GO:0005737|cytoplasm;GO:0045171|intercellular bridge;GO:0005730|nucleolus;GO:0005634|nucleus;GO:0005942|phosphatidylinositol 3-kinase complex;GO:0005886|plasma membrane;	GO:0016303|1-phosphatidylinositol-3-kinase activity;GO:0035005|1-phosphatidylinositol-4-phosphate 3-kinase activity;GO:0005524|ATP binding;GO:0043560|insulin receptor substrate binding;GO:0016301|kinase activity;GO:0046934|phosphatidylinositol-4,5-bisphosphate 3-kinase activity;	K00922	PIK3C; phosphatidylinositol-4,5-bisphosphate 3-kinase [EC:2.7.1.153]
maker-scaffold_409-augustus-gene-1.43	-1.07326	3.75152e-07	7.42612e-05	down	yes	maker-scaffold_409-augustus-gene-1.43	protein_coding	chrscaffold_409:96329-103426:+	XP_021926152.1	981	1.01e-117	XP_021926152.1 N-acetylglucosamine-1-phosphotransferase subunits alpha/beta isoform X2 [Zootermopsis nevadensis]	.	.	.	.	Q5RGJ8	325	1e-96	N-acetylglucosamine-1-phosphotransferase subunits alpha/beta	.	.	.	.	pfam17103	Stealth_CR4	Stealth protein CR4, conserved region 4. Stealth_CR4 is the fourth highly conserved region on stealth proteins in metazoa and bacteria. There are four CR regions on mammalian members. CR4 carries a well-conserved CLND sequence-motif. The domain is found in tandem with CR1, CR2 and CR3 on both potential metazoan hosts and on pathogenic eubacterial species that are capsular polysaccharide phosphotr…	GO:0046835|carbohydrate phosphorylation;GO:0051216|cartilage development;GO:0002063|chondrocyte development;GO:0048701|embryonic cranial skeleton morphogenesis;GO:0048703|embryonic viscerocranium morphogenesis;GO:0007040|lysosome organization;GO:0016256|N-glycan processing to lysosome;	GO:0005794|Golgi apparatus;GO:0000139|Golgi membrane;GO:0016021|integral component of membrane;	GO:0005509|calcium ion binding;GO:0003976|UDP-N-acetylglucosamine-lysosomal-enzyme N-acetylglucosaminephosphotransferase activity;	K08239	GNPTAB; UDP-N-acetylglucosamine-lysosomal-enzyme [EC:2.7.8.17]
maker-scaffold_41-augustus-gene-19.18	-2.15108	0.00150082	0.02745	down	yes	maker-scaffold_41-augustus-gene-19.18	protein_coding	chrscaffold_41:1879687-1884259:-	XP_021933333.1	420	1.27e-45	XP_021933333.1 UPF0193 protein EVG1 [Zootermopsis nevadensis] KDR12182.1 hypothetical protein L798_14001 [Zootermopsis nevadensis]	.	.	.	.	Q9BZE7	119	2e-29	UPF0193 protein EVG1	.	.	.	.	pfam05250	UPF0193	Uncharacterized protein family (UPF0193). This family of proteins is functionally uncharacterized.	GO:0006464|cellular protein modification process;GO:0017186|peptidyl-pyroglutamic acid biosynthetic process, using glutaminyl-peptide cyclotransferase;	GO:0070062|extracellular exosome;	GO:0016603|glutaminyl-peptide cyclotransferase activity;GO:0008270|zinc ion binding;	.	.
maker-scaffold_42-augustus-gene-21.31	1.23594	6.74963e-06	0.000605574	up	yes	maker-scaffold_42-augustus-gene-21.31	protein_coding	chrscaffold_42:2149341-2153129:-	XP_021913808.1	1154	5.5e-145	XP_021913808.1 vigilin [Zootermopsis nevadensis] KDR22351.1 Vigilin [Zootermopsis nevadensis]	.	.	.	.	P81021	308	6e-93	Vigilin	.	.	.	.	pfam00013	KH_1	KH domain. KH motifs bind RNA in vitro. Autoantibodies to Nova, a KH domain protein, cause paraneoplastic opsoclonus ataxia.	.	GO:0005737|cytoplasm;	GO:0003723|RNA binding;	.	.
maker-scaffold_42-snap-gene-21.21	1.00997	0.000182953	0.00665354	up	yes	maker-scaffold_42-snap-gene-21.21	protein_coding	chrscaffold_42:2141215-2141881:-	XP_021913808.1	584	1.11e-67	XP_021913808.1 vigilin [Zootermopsis nevadensis] KDR22351.1 Vigilin [Zootermopsis nevadensis]	.	.	.	.	Q00341	80.9	2e-16	Vigilin	.	.	.	.	pfam00013	KH_1	KH domain. KH motifs bind RNA in vitro. Autoantibodies to Nova, a KH domain protein, cause paraneoplastic opsoclonus ataxia.	GO:0008203|cholesterol metabolic process;GO:0006869|lipid transport;	GO:0005913|cell-cell adherens junction;GO:0005737|cytoplasm;GO:0034364|high-density lipoprotein particle;GO:0005634|nucleus;GO:0005886|plasma membrane;	GO:0098641|cadherin binding involved in cell-cell adhesion;GO:0008289|lipid binding;GO:0044822|poly(A) RNA binding;	.	.
maker-scaffold_426-augustus-gene-7.1	-1.60974	0.00168854	0.0297692	down	yes	maker-scaffold_426-augustus-gene-7.1	protein_coding	chrscaffold_426:699676-704006:+	XP_019876046.1	777	2.61e-98	XP_019876046.1 PREDICTED: LOW QUALITY PROTEIN: probable glutamate--tRNA ligase, mitochondrial [Aethina tumida]	.	.	.	.	Q66JG3	270	3e-85	Probable glutamate--tRNA ligase, mitochondrial	AGl791	227	9e-70	COG0008	pfam00749	tRNA-synt_1c	tRNA synthetases class I (E and Q), catalytic domain. Other tRNA synthetase sub-families are too dissimilar to be included. This family includes only glutamyl and glutaminyl tRNA synthetases. In some organisms, a single glutamyl-tRNA synthetase aminoacylates both tRNA(Glu) and tRNA(Gln).	GO:0006424|glutamyl-tRNA aminoacylation;GO:0070127|tRNA aminoacylation for mitochondrial protein translation;	GO:0005759|mitochondrial matrix;GO:0005739|mitochondrion;	GO:0005524|ATP binding;GO:0004818|glutamate-tRNA ligase activity;GO:0003723|RNA binding;GO:0000049|tRNA binding;GO:0008270|zinc ion binding;	K01885	EARS, gltX; glutamyl-tRNA synthetase [EC:6.1.1.17]
maker-scaffold_438-snap-gene-5.33	1.2437	5.47504e-05	0.00284447	up	yes	maker-scaffold_438-snap-gene-5.33	protein_coding	chrscaffold_438:507935-509498:-	PNF33066.1	882	8.11e-115	PNF33066.1 hypothetical protein B7P43_G16112, partial [Cryptotermes secundus]	XM_008192742.2	46	4.87e-13	XM_008192742.2 PREDICTED: Tribolium castaneum CCR4-NOT transcription complex subunit 1 (LOC663739), transcript variant X2, mRNA	Q6ZQ08	261	1e-76	CCR4-NOT transcription complex subunit 1	.	.	.	.	pfam14646	MYCBPAP	MYCBP-associated protein family. This family of eukaryotic proteins includes the mammalian MYCBP-associated proteins. These proteins may be synaptic processes and may have a role in spermatogenesis.	GO:0035195|gene silencing by miRNA;GO:0033147|negative regulation of intracellular estrogen receptor signaling pathway;GO:0048387|negative regulation of retinoic acid receptor signaling pathway;GO:0000122|negative regulation of transcription from RNA polymerase II promoter;GO:0017148|negative regulation of translation;GO:0000288|nuclear-transcribed mRNA catabolic process, deadenylation-dependent …	GO:0030014|CCR4-NOT complex;GO:0030015|CCR4-NOT core complex;GO:0005737|cytoplasm;GO:0000932|cytoplasmic mRNA processing body;GO:0005615|extracellular space;GO:0043231|intracellular membrane-bounded organelle;GO:0016020|membrane;GO:0005634|nucleus;	GO:0070016|armadillo repeat domain binding;GO:0030331|estrogen receptor binding;GO:0044822|poly(A) RNA binding;GO:0032947|protein complex scaffold;GO:0019904|protein domain specific binding;GO:0042974|retinoic acid receptor binding;	K12604	CNOT1, NOT1; CCR4-NOT transcription complex subunit 1
maker-scaffold_439-snap-gene-7.27	1.84172	3.68209e-07	7.38211e-05	up	yes	maker-scaffold_439-snap-gene-7.27	protein_coding	chrscaffold_439:798124-798776:-	.	.	.	.	.	.	.	.	.	.	.	.	.	.	.	.	pfam07227	PHD_Oberon	PHD - plant homeodomain finger protein. PHD_oberon is a plant homeodomain finger domain of Oberon proteins from plants. Oberon is necessary for maintenance and/or establishment of both the shoot and root apical meristems in Arabidopsis. Oberon proteins are made up of a PHD finger domain and a coiled-coil domain. The PHD-finger domain is found in a wide variety of proteins involved in the regulati…	.	.	.	.	.
maker-scaffold_44-snap-gene-19.37	-2.09341	0.00198088	0.0333036	down	yes	maker-scaffold_44-snap-gene-19.37	protein_coding	chrscaffold_44:1979059-1980896:+	.	.	.	.	.	.	.	.	.	.	.	.	.	.	.	.	pfam15032	DUF4529	Protein of unknown function (DUF4529). This family of proteins is functionally uncharacterized. This family of proteins is found in eukaryotes. The proteins contain a conserved VLPPLK sequence motif.	.	.	.	.	.
maker-scaffold_443-augustus-gene-7.6	1.91608	7.5971e-06	0.000649199	up	yes	maker-scaffold_443-augustus-gene-7.6	protein_coding	chrscaffold_443:761399-766893:-	PNF25098.1	918	2.5e-116	PNF25098.1 hypothetical protein B7P43_G01990, partial [Cryptotermes secundus]	.	.	.	.	P56941	160	2e-41	Niemann-Pick C1 protein	.	.	.	.	pfam16414	NPC1_N	Niemann-Pick C1 N-terminus. This is the N-terminal domain of Niemann-Pick C1 family proteins. This family of proteins mediates transport of cholesterol from the intestinal lumen to enterocytes. This domain contains a cholesterol-binding pocket.	GO:0008206|bile acid metabolic process;GO:0042632|cholesterol homeostasis;GO:0008203|cholesterol metabolic process;GO:0030301|cholesterol transport;GO:0007041|lysosomal transport;GO:0006486|protein glycosylation;	GO:0005783|endoplasmic reticulum;GO:0005576|extracellular region;GO:0005887|integral component of plasma membrane;GO:0031902|late endosome membrane;GO:0005765|lysosomal membrane;GO:0005764|lysosome;GO:0005635|nuclear envelope;GO:0048471|perinuclear region of cytoplasm;	GO:0015485|cholesterol binding;GO:0005319|lipid transporter activity;	K12385	NPC1; Niemann-Pick C1 protein
maker-scaffold_449-snap-gene-7.75	-1.00536	0.000107282	0.00466733	down	yes	maker-scaffold_449-snap-gene-7.75	protein_coding	chrscaffold_449:759629-768927:-	ADD38280.1	1461	0	ADD38280.1 2-amino-3-ketobutyrate coenzyme A ligase, mitochondrial [Lepeophtheirus salmonis]	XM_011500724.1	96	2.44e-40	XM_011500724.1 PREDICTED: Ceratosolen solmsi marchali 2-amino-3-ketobutyrate coenzyme A ligase, mitochondrial (LOC105363091), mRNA	O75600	509	6e-171	2-amino-3-ketobutyrate coenzyme A ligase, mitochondrial	kbl	462	1e-153	COG0156	pfam00155	Aminotran_1_2	Aminotransferase class I and II.	GO:0009058|biosynthetic process;GO:0006520|cellular amino acid metabolic process;GO:0019518|L-threonine catabolic process to glycine;	GO:0005743|mitochondrial inner membrane;GO:0005739|mitochondrion;GO:0005654|nucleoplasm;	GO:0008890|glycine C-acetyltransferase activity;GO:0030170|pyridoxal phosphate binding;	K00639	kbl, GCAT; glycine C-acetyltransferase [EC:2.3.1.29]
maker-scaffold_456-snap-gene-7.62	2.17267	0.00030841	0.00964584	up	yes	maker-scaffold_456-snap-gene-7.62	protein_coding	chrscaffold_456:719682-725041:-	XP_021920547.1	815	3.14e-97	XP_021920547.1 FYVE, RhoGEF and PH domain-containing protein 6-like isoform X2 [Zootermopsis nevadensis]	.	.	.	.	Q6ZV73	243	2e-70	FYVE, RhoGEF and PH domain-containing protein 6	.	.	.	.	pfam00621	RhoGEF	RhoGEF domain. Guanine nucleotide exchange factor for Rho/Rac/Cdc42-like GTPases Also called Dbl-homologous (DH) domain. It appears that pfam00169 domains invariably occur C-terminal to RhoGEF/DH domains.	GO:0030036|actin cytoskeleton organization;GO:0007010|cytoskeleton organization;GO:0046847|filopodium assembly;GO:0008360|regulation of cell shape;GO:0043087|regulation of GTPase activity;GO:0035023|regulation of Rho protein signal transduction;	GO:0005737|cytoplasm;GO:0005856|cytoskeleton;GO:0005794|Golgi apparatus;GO:0030027|lamellipodium;GO:0001726|ruffle;	GO:0005085|guanyl-nucleotide exchange factor activity;GO:0046872|metal ion binding;GO:0005089|Rho guanyl-nucleotide exchange factor activity;GO:0031267|small GTPase binding;	K05724	FGD5_6; FYVE, RhoGEF and PH domain containing 5/6
maker-scaffold_473-augustus-gene-5.2	1.113	8.08701e-06	0.000669125	up	yes	maker-scaffold_473-augustus-gene-5.2	protein_coding	chrscaffold_473:521574-533031:+	PNF39008.1	1985	0	PNF39008.1 Muskelin [Cryptotermes secundus]	XM_014758159.1	101	2.7e-43	XM_014758159.1 PREDICTED: Polistes canadensis muskelin (LOC106792049), mRNA	Q99PV3	561	0	Muskelin	.	.	.	.	pfam13415	Kelch_3	Galactose oxidase, central domain.	GO:0031532|actin cytoskeleton reorganization;GO:0007160|cell-matrix adhesion;GO:0008360|regulation of cell shape;	GO:0005938|cell cortex;GO:0005829|cytosol;GO:0001726|ruffle;	.	.	.
maker-scaffold_473-snap-gene-4.47	-1.59726	0.00118282	0.0237444	down	yes	maker-scaffold_473-snap-gene-4.47	protein_coding	chrscaffold_473:466137-468054:-	XP_021938599.1	156	1.14e-08	XP_021938599.1 polynucleotide 5'-hydroxyl-kinase NOL9 isoform X3 [Zootermopsis nevadensis]	.	.	.	.	.	.	.	.	.	.	.	.	pfam16412	DUF5020	Domain of unknown function (DUF5020). This family of proteins is functionally uncharacterized. This family is found in various Bacteroides species. Proteins in this family are around 235 amino acids in length.	.	.	.	.	.
maker-scaffold_473-snap-gene-5.21	1.47146	0.000134361	0.00539622	up	yes	maker-scaffold_473-snap-gene-5.21	protein_coding	chrscaffold_473:511275-514424:+	XP_021931577.1	879	1.49e-111	XP_021931577.1 muskelin [Zootermopsis nevadensis]	XM_008712059.1	51	6.41e-16	XM_008712059.1 PREDICTED: Ursus maritimus muskelin 1, intracellular mediator containing kelch motifs (MKLN1), mRNA	Q99PV3	276	4e-86	Muskelin	.	.	.	.	pfam06588	Muskelin_N	Muskelin N-terminus. This family represents the N-terminal region of muskelin and is found in conjunction with several pfam01344 repeats. Muskelin is an intracellular, kelch repeat protein that is needed in cell-spreading responses to the matrix adhesion molecule, thrombospondin-1.	GO:0031532|actin cytoskeleton reorganization;GO:0007160|cell-matrix adhesion;GO:0008360|regulation of cell shape;	GO:0005938|cell cortex;GO:0005829|cytosol;GO:0001726|ruffle;	.	.	.
maker-scaffold_478-augustus-gene-2.49	1.19757	0.00211561	0.0349355	up	yes	maker-scaffold_478-augustus-gene-2.49	protein_coding	chrscaffold_478:84869-100899:+	XP_023724672.1	2598	0	XP_023724672.1 probable E3 ubiquitin-protein ligase HERC1 [Cryptotermes secundus]	XR_001778881.1	73	1.58e-27	XR_001778881.1 PREDICTED: Mus musculus HECT and RLD domain containing E3 ubiquitin protein ligase family member 1 (Herc1), transcript variant X9, misc_RNA	Q15751	313	6e-87	Probable E3 ubiquitin-protein ligase HERC1	SPBC557.03c	92	2e-18	COG5184	pfam00415	RCC1	Regulator of chromosome condensation (RCC1) repeat.	GO:0021702|cerebellar Purkinje cell differentiation;GO:0010507|negative regulation of autophagy;GO:0050885|neuromuscular process controlling balance;GO:0031175|neuron projection development;GO:0006810|transport;	GO:0005737|cytoplasm;GO:0005829|cytosol;GO:0005794|Golgi apparatus;GO:0016020|membrane;	GO:0005086|ARF guanyl-nucleotide exchange factor activity;GO:0004842|ubiquitin-protein transferase activity;	K10594	HERC1; E3 ubiquitin-protein ligase HERC1 [EC:2.3.2.26]
maker-scaffold_49-augustus-gene-8.22	-2.30094	3.43496e-05	0.00199688	down	yes	maker-scaffold_49-augustus-gene-8.22	protein_coding	chrscaffold_49:810931-814418:-	XP_021936752.1	210	2.62e-17	XP_021936752.1 apolipoprotein D-like [Zootermopsis nevadensis] KDR10224.1 Apolipoprotein D [Zootermopsis nevadensis]	.	.	.	.	.	.	.	.	.	.	.	.	pfam00061	Lipocalin	Lipocalin / cytosolic fatty-acid binding protein family. Lipocalins are transporters for small hydrophobic molecules, such as lipids, steroid hormones, bilins, and retinoids. The family also encompasses the enzyme prostaglandin D synthase (EC:5.3.99.2). Alignment subsumes both the lipocalin and fatty acid binding protein signatures from PROSITE. This is supported on structural and functional grou…	.	.	.	.	.
maker-scaffold_498-augustus-gene-7.4	-1.65794	0.000211499	0.00734984	down	yes	maker-scaffold_498-augustus-gene-7.4	protein_coding	chrscaffold_498:681944-683642:-	XP_021379033.1	325	1.63e-31	XP_021379033.1 transmembrane protein 69-like isoform X2 [Mizuhopecten yessoensis] OWF38084.1 Transmembrane protein 69 [Mizuhopecten yessoensis]	.	.	.	.	Q0V9J0	91.7	1e-19	Transmembrane protein 69	.	.	.	.	pfam11911	DUF3429	Protein of unknown function (DUF3429). This family of proteins are functionally uncharacterized. This protein is found in bacteria and eukaryotes. Proteins in this family are typically between 147 to 245 amino acids in length.	.	GO:0016021|integral component of membrane;	.	.	.
maker-scaffold_5-snap-gene-25.23	1.31921	0.000993781	0.021224	up	yes	maker-scaffold_5-snap-gene-25.23	protein_coding	chrscaffold_5:2520757-2531218:-	XP_021925778.1	2517	0	XP_021925778.1 alpha-actinin, sarcomeric isoform X1 [Zootermopsis nevadensis]	XM_012413252.1	482	0	XM_012413252.1 PREDICTED: Athalia rosae alpha-actinin, sarcomeric (LOC105693386), transcript variant X4, mRNA	P18091	940	0	Alpha-actinin, sarcomeric	SPAC15A10.08	266	6e-80	COG5069	pfam00307	CH	Calponin homology (CH) domain. The CH domain is found in both cytoskeletal proteins and signal transduction proteins. The CH domain is involved in actin binding in some members of the family. However in calponins there is evidence that the CH domain is not involved in its actin binding activity. Most member proteins have from two to four copies of the CH domain, however some proteins such as calp…	GO:0031532|actin cytoskeleton reorganization;GO:0007016|cytoskeletal anchoring at plasma membrane;GO:0007629|flight behavior;GO:0045214|sarcomere organization;	GO:0005925|focal adhesion;GO:0030018|Z disc;	GO:0003779|actin binding;GO:0005509|calcium ion binding;	K05699	ACTN; actinin alpha
maker-scaffold_5-snap-gene-26.36	1.4826	0.00118617	0.0237727	up	yes	maker-scaffold_5-snap-gene-26.36	protein_coding	chrscaffold_5:2570268-2571360:-	XP_018405118.1	180	3.19e-13	XP_018405118.1 PREDICTED: alpha-actinin, sarcomeric isoform X2 [Cyphomyrmex costatus]	.	.	.	.	Q2PFV7	51.2	8e-07	Alpha-actinin-1	.	.	.	.	pfam16176	T-box_assoc	T-box transcription factor-associated. This domain lies downstream of the T-box in many eukaryotic T-box proteins. The exact function is not known.	GO:0051764|actin crosslink formation;GO:0051017|actin filament bundle assembly;GO:0045214|sarcomere organization;GO:0048741|skeletal muscle fiber development;	GO:0005923|bicellular tight junction;GO:0031252|cell leading edge;GO:0097433|dense body;GO:0005925|focal adhesion;GO:0090637|inner dense plaque of desmosome;GO:0030027|lamellipodium;GO:0016328|lateral plasma membrane;GO:0090636|outer dense plaque of desmosome;GO:0001726|ruffle;GO:0042383|sarcolemma;GO:0030486|smooth muscle dense body;GO:0001725|stress fiber;GO:1990357|terminal web;GO:0030018|Z di…	GO:0051393|alpha-actinin binding;GO:0005509|calcium ion binding;GO:0042803|protein homodimerization activity;GO:0017166|vinculin binding;	K05699	ACTN; actinin alpha
maker-scaffold_512-snap-gene-7.29	1.36669	4.14721e-05	0.00231622	up	yes	maker-scaffold_512-snap-gene-7.29	protein_coding	chrscaffold_512:757205-760685:+	XP_023290773.1	414	4.99e-45	XP_023290773.1 caldesmon [Orussus abietinus]	.	.	.	.	P34410	58.2	3e-09	TWiK family of potassium channels protein 7	YJL093c	50.1	5e-07	COG1226	pfam07885	Ion_trans_2	Ion channel. This family includes the two membrane helix type ion channels found in bacteria.	GO:0071805|potassium ion transmembrane transport;GO:0030322|stabilization of membrane potential;	GO:0005887|integral component of plasma membrane;	GO:0022841|potassium ion leak channel activity;	K05323	KCNKN; potassium channel subfamily K, invertebrate
maker-scaffold_515-snap-gene-7.13	-1.07346	0.0034006	0.0472347	down	yes	maker-scaffold_515-snap-gene-7.13	protein_coding	chrscaffold_515:760317-769407:+	KDR23733.1	584	2.63e-64	KDR23733.1 Cyclic AMP response element-binding protein A [Zootermopsis nevadensis]	XM_012552618.1	73	2.41e-27	XM_012552618.1 PREDICTED: Sarcophilus harrisii cAMP responsive element binding protein 3 like 1 (CREB3L1), mRNA	P29747	139	9e-33	Cyclic AMP response element-binding protein A	.	.	.	.	pfam00170	bZIP_1	bZIP transcription factor. The Pfam entry includes the basic region and the leucine zipper region.	GO:0035293|chitin-based larval cuticle pattern formation;GO:0009953|dorsal/ventral pattern formation;GO:0008363|larval chitin-based cuticle development;GO:0045944|positive regulation of transcription from RNA polymerase II promoter;GO:0045893|positive regulation of transcription, DNA-templated;GO:0010906|regulation of glucose metabolic process;GO:0007431|salivary gland development;GO:0007435|sali…	GO:0005634|nucleus;GO:0005700|polytene chromosome;	GO:0003677|DNA binding;GO:0001158|enhancer sequence-specific DNA binding;GO:0042803|protein homodimerization activity;GO:0043565|sequence-specific DNA binding;GO:0003700|transcription factor activity, sequence-specific DNA binding;	.	.
maker-scaffold_5215-snap-gene-0.4	-1.53662	0.00223562	0.0360419	down	yes	maker-scaffold_5215-snap-gene-0.4	protein_coding	chrscaffold_5215:6189-8351:-	PNF15653.1	281	6.86e-29	PNF15653.1 hypothetical protein B7P43_G15592, partial [Cryptotermes secundus]	.	.	.	.	O08901	97.4	8e-23	Mitotic checkpoint serine/threonine-protein kinase BUB1	.	.	.	.	pfam00069	Pkinase	Protein kinase domain.	GO:0006915|apoptotic process;GO:0051301|cell division;GO:0007059|chromosome segregation;GO:0009790|embryo development;GO:0007067|mitotic nuclear division;GO:0007094|mitotic spindle assembly checkpoint;GO:2001244|positive regulation of intrinsic apoptotic signaling pathway;GO:0051983|regulation of chromosome segregation;GO:0007063|regulation of sister chromatid cohesion;GO:0071173|spindle assembly…	GO:0000775|chromosome, centromeric region;GO:0000777|condensed chromosome kinetochore;GO:0000942|condensed nuclear chromosome outer kinetochore;GO:0000780|condensed nuclear chromosome, centromeric region;GO:0005737|cytoplasm;GO:0000776|kinetochore;GO:0016020|membrane;GO:0005654|nucleoplasm;	GO:0005524|ATP binding;GO:0004674|protein serine/threonine kinase activity;	K02178	BUB1; checkpoint serine/threonine-protein kinase [EC:2.7.11.1]
maker-scaffold_5304-snap-gene-0.4	-1.36406	0.00156772	0.0282913	down	yes	maker-scaffold_5304-snap-gene-0.4	protein_coding	chrscaffold_5304:11018-12039:-	XP_013393277.1	171	7.36e-12	XP_013393277.1 mitotic checkpoint serine/threonine-protein kinase BUB1-like [Lingula anatina]	.	.	.	.	O08901	57.8	5e-08	Mitotic checkpoint serine/threonine-protein kinase BUB1	.	.	.	.	pfam08908	DUF1852	Domain of unknown function (DUF1852). This family of proteins are functionally uncharacterized.	GO:0006915|apoptotic process;GO:0051301|cell division;GO:0007059|chromosome segregation;GO:0009790|embryo development;GO:0007067|mitotic nuclear division;GO:0007094|mitotic spindle assembly checkpoint;GO:2001244|positive regulation of intrinsic apoptotic signaling pathway;GO:0051983|regulation of chromosome segregation;GO:0007063|regulation of sister chromatid cohesion;GO:0071173|spindle assembly…	GO:0000775|chromosome, centromeric region;GO:0000777|condensed chromosome kinetochore;GO:0000942|condensed nuclear chromosome outer kinetochore;GO:0000780|condensed nuclear chromosome, centromeric region;GO:0005737|cytoplasm;GO:0000776|kinetochore;GO:0016020|membrane;GO:0005654|nucleoplasm;	GO:0005524|ATP binding;GO:0004674|protein serine/threonine kinase activity;	K02178	BUB1; checkpoint serine/threonine-protein kinase [EC:2.7.11.1]
maker-scaffold_5364-augustus-gene-0.11	1.65704	0.00146987	0.0272139	up	yes	maker-scaffold_5364-augustus-gene-0.11	protein_coding	chrscaffold_5364:23337-26715:+	XP_021942268.1	506	1.32e-58	XP_021942268.1 sex peptide receptor-like isoform X2 [Zootermopsis nevadensis]	.	.	.	.	.	.	.	.	.	.	.	.	pfam10324	7TM_GPCR_Srw	Serpentine type 7TM GPCR chemoreceptor Srw. Chemoreception is mediated in Caenorhabditis elegans by members of the seven-transmembrane G-protein-coupled receptor class (7TM GPCRs) of proteins which are of the serpentine type. Srw is a solo family amongst the superfamilies of chemoreceptors. Chemoperception is one of the central senses of soil nematodes like C. elegans which are otherwise 'blind' …	.	.	.	.	.
maker-scaffold_549-snap-gene-8.37	1.02664	0.000648733	0.0163103	up	yes	maker-scaffold_549-snap-gene-8.37	protein_coding	chrscaffold_549:745963-761517:+	KMQ94657.1	932	1.16e-117	KMQ94657.1 e3 ubiquitin-protein ligase rnf123 [Lasius niger]	.	.	.	.	D3ZXK7	262	2e-74	E3 ubiquitin-protein ligase RNF123	.	.	.	.	pfam00622	SPRY	SPRY domain. SPRY Domain is named from SPla and the RYanodine Receptor. Domain of unknown function. Distant homologs are domains in butyrophilin/marenostrin/pyrin homologs.	GO:0016567|protein ubiquitination;	GO:0005737|cytoplasm;	GO:0016874|ligase activity;GO:0008270|zinc ion binding;	.	.
maker-scaffold_553-snap-gene-1.27	1.18031	0.000390595	0.0113534	up	yes	maker-scaffold_553-snap-gene-1.27	protein_coding	chrscaffold_553:116503-119433:+	XP_021925990.1	1046	1.62e-138	XP_021925990.1 leucine-rich repeat protein soc-2 homolog [Zootermopsis nevadensis]	.	.	.	.	B4JTV9	106	2e-24	Leucine-rich repeat protein soc-2 homolog	alr0124_1	138	9e-37	COG4886	pfam13855	LRR_8	Leucine rich repeat.	GO:0098586|cellular response to virus;GO:0022008|neurogenesis;GO:0043161|proteasome-mediated ubiquitin-dependent protein catabolic process;GO:0019233|sensory perception of pain;GO:0006511|ubiquitin-dependent protein catabolic process;	GO:0005829|cytosol;GO:0005654|nucleoplasm;	GO:0043130|ubiquitin binding;GO:0031625|ubiquitin protein ligase binding;GO:0008270|zinc ion binding;	K19613	SHOC2, SUR8; leucine-rich repeat protein SHOC2
maker-scaffold_555-augustus-gene-5.53	2.30764	3.75498e-14	6.52449e-11	up	yes	maker-scaffold_555-augustus-gene-5.53	protein_coding	chrscaffold_555:451265-454896:-	PNF29755.1	1113	4.56e-139	PNF29755.1 hypothetical protein B7P43_G10848 [Cryptotermes secundus] PNF29761.1 hypothetical protein B7P43_G10848 [Cryptotermes secundus]	.	.	.	.	Q24498	339	5e-104	Ryanodine receptor	.	.	.	.	pfam03222	Trp_Tyr_perm	Tryptophan/tyrosine permease family.	GO:0006816|calcium ion transport;GO:0060047|heart contraction;GO:0007275|multicellular organismal development;GO:0006936|muscle contraction;GO:0035206|regulation of hemocyte proliferation;GO:0072347|response to anesthetic;	GO:0034704|calcium channel complex;GO:0016021|integral component of membrane;GO:0005875|microtubule associated complex;GO:0042383|sarcolemma;GO:0033017|sarcoplasmic reticulum membrane;GO:0005790|smooth endoplasmic reticulum;GO:0030018|Z disc;	GO:0005509|calcium ion binding;GO:0048763|calcium-induced calcium release activity;GO:0005219|ryanodine-sensitive calcium-release channel activity;	K04962	RYR2; ryanodine receptor 2
maker-scaffold_555-augustus-gene-5.54	2.38242	9.19407e-13	1.02698e-09	up	yes	maker-scaffold_555-augustus-gene-5.54	protein_coding	chrscaffold_555:461892-463218:-	XP_021936648.1	666	2.82e-86	XP_021936648.1 ryanodine receptor-like isoform X1 [Zootermopsis nevadensis] XP_021936649.1 ryanodine receptor-like isoform X2 [Zootermopsis nevadensis] XP_021936650.1 ryanodine receptor-like isoform X1 [Zootermopsis nevadensis]	.	.	.	.	Q24498	61.2	7e-10	Ryanodine receptor	.	.	.	.	pfam02026	RyR	RyR domain. This domain is called RyR for Ryanodine receptor. The domain is found in four copies in the ryanodine receptor. The function of this domain is unknown.	GO:0006816|calcium ion transport;GO:0060047|heart contraction;GO:0007275|multicellular organismal development;GO:0006936|muscle contraction;GO:0035206|regulation of hemocyte proliferation;GO:0072347|response to anesthetic;	GO:0034704|calcium channel complex;GO:0016021|integral component of membrane;GO:0005875|microtubule associated complex;GO:0042383|sarcolemma;GO:0033017|sarcoplasmic reticulum membrane;GO:0005790|smooth endoplasmic reticulum;GO:0030018|Z disc;	GO:0005509|calcium ion binding;GO:0048763|calcium-induced calcium release activity;GO:0005219|ryanodine-sensitive calcium-release channel activity;	K04962	RYR2; ryanodine receptor 2
maker-scaffold_555-snap-gene-5.16	1.55901	2.26428e-05	0.00148777	up	yes	maker-scaffold_555-snap-gene-5.16	protein_coding	chrscaffold_555:391425-399978:-	PNF29763.1	1566	0	PNF29763.1 hypothetical protein B7P43_G10849 [Cryptotermes secundus]	XM_017250467.1	322	2.23e-166	XM_017250467.1 PREDICTED: Drosophila bipectinata ryanodine receptor (LOC108131552), transcript variant X9, mRNA	Q24498	570	0	Ryanodine receptor	.	.	.	.	pfam08454	RIH_assoc	RyR and IP3R Homology associated. This eukaryotic domain is found in ryanodine receptors (RyR) and inositol 1,4,5-trisphosphate receptors (IP3R) which together form a superfamily of homotetrameric ligand-gated intracellular Ca2+ channels. There seems to be no known function for this domain. Also see the IP3-binding domain pfam01365 and pfam02815.	GO:0006816|calcium ion transport;GO:0060047|heart contraction;GO:0007275|multicellular organismal development;GO:0006936|muscle contraction;GO:0035206|regulation of hemocyte proliferation;GO:0072347|response to anesthetic;	GO:0034704|calcium channel complex;GO:0016021|integral component of membrane;GO:0005875|microtubule associated complex;GO:0042383|sarcolemma;GO:0033017|sarcoplasmic reticulum membrane;GO:0005790|smooth endoplasmic reticulum;GO:0030018|Z disc;	GO:0005509|calcium ion binding;GO:0048763|calcium-induced calcium release activity;GO:0005219|ryanodine-sensitive calcium-release channel activity;	K04962	RYR2; ryanodine receptor 2
maker-scaffold_555-snap-gene-5.17	2.12153	2.38083e-10	1.32969e-07	up	yes	maker-scaffold_555-snap-gene-5.17	protein_coding	chrscaffold_555:408490-430296:-	XP_014604702.1	6358	0	XP_014604702.1 PREDICTED: ryanodine receptor isoform X13 [Polistes canadensis]	KF734669.1	940	0	KF734669.1 Sogatella furcifera ryanodine receptor mRNA, complete cds	Q24498	59.7	3e-07	Ryanodine receptor	.	.	.	.	pfam01365	RYDR_ITPR	RIH domain. The RIH (RyR and IP3R Homology) domain is an extracellular domain from two types of calcium channels. This region is found in the ryanodine receptor and the inositol-1,4,5-trisphosphate receptor. This domain may form a binding site for IP3.	GO:0006816|calcium ion transport;GO:0060047|heart contraction;GO:0007275|multicellular organismal development;GO:0006936|muscle contraction;GO:0035206|regulation of hemocyte proliferation;GO:0072347|response to anesthetic;	GO:0034704|calcium channel complex;GO:0016021|integral component of membrane;GO:0005875|microtubule associated complex;GO:0042383|sarcolemma;GO:0033017|sarcoplasmic reticulum membrane;GO:0005790|smooth endoplasmic reticulum;GO:0030018|Z disc;	GO:0005509|calcium ion binding;GO:0048763|calcium-induced calcium release activity;GO:0005219|ryanodine-sensitive calcium-release channel activity;	K04962	RYR2; ryanodine receptor 2
maker-scaffold_555-snap-gene-5.18	2.33691	3.1394e-14	6.13673e-11	up	yes	maker-scaffold_555-snap-gene-5.18	protein_coding	chrscaffold_555:435309-447605:-	XP_023711458.1	3401	0	XP_023711458.1 ryanodine receptor isoform X1 [Cryptotermes secundus]	XM_011498658.1	322	5.16e-166	XM_011498658.1 PREDICTED: Ceratosolen solmsi marchali ryanodine receptor 44F (LOC105361468), mRNA	Q24498	1195	0	Ryanodine receptor	.	.	.	.	pfam00622	SPRY	SPRY domain. SPRY Domain is named from SPla and the RYanodine Receptor. Domain of unknown function. Distant homologs are domains in butyrophilin/marenostrin/pyrin homologs.	GO:0006816|calcium ion transport;GO:0060047|heart contraction;GO:0007275|multicellular organismal development;GO:0006936|muscle contraction;GO:0035206|regulation of hemocyte proliferation;GO:0072347|response to anesthetic;	GO:0034704|calcium channel complex;GO:0016021|integral component of membrane;GO:0005875|microtubule associated complex;GO:0042383|sarcolemma;GO:0033017|sarcoplasmic reticulum membrane;GO:0005790|smooth endoplasmic reticulum;GO:0030018|Z disc;	GO:0005509|calcium ion binding;GO:0048763|calcium-induced calcium release activity;GO:0005219|ryanodine-sensitive calcium-release channel activity;	K04962	RYR2; ryanodine receptor 2
maker-scaffold_555-snap-gene-5.22	2.44857	7.03563e-16	3.66744e-12	up	yes	maker-scaffold_555-snap-gene-5.22	protein_coding	chrscaffold_555:468608-470729:-	PNF29759.1	926	3.83e-116	PNF29759.1 hypothetical protein B7P43_G10848 [Cryptotermes secundus]	.	.	.	.	Q24498	57	3e-08	Ryanodine receptor	.	.	.	.	pfam02026	RyR	RyR domain. This domain is called RyR for Ryanodine receptor. The domain is found in four copies in the ryanodine receptor. The function of this domain is unknown.	GO:0006816|calcium ion transport;GO:0060047|heart contraction;GO:0007275|multicellular organismal development;GO:0006936|muscle contraction;GO:0035206|regulation of hemocyte proliferation;GO:0072347|response to anesthetic;	GO:0034704|calcium channel complex;GO:0016021|integral component of membrane;GO:0005875|microtubule associated complex;GO:0042383|sarcolemma;GO:0033017|sarcoplasmic reticulum membrane;GO:0005790|smooth endoplasmic reticulum;GO:0030018|Z disc;	GO:0005509|calcium ion binding;GO:0048763|calcium-induced calcium release activity;GO:0005219|ryanodine-sensitive calcium-release channel activity;	K04962	RYR2; ryanodine receptor 2
maker-scaffold_555-snap-gene-5.23	2.68991	4.34185e-18	3.39489e-14	up	yes	maker-scaffold_555-snap-gene-5.23	protein_coding	chrscaffold_555:476630-491478:-	XP_022197130.1	1396	0	XP_022197130.1 ryanodine receptor-like, partial [Nilaparvata lugens]	KP733849.1	224	8.46e-112	KP733849.1 Aphis citricidus ryanodine receptor (RyR) mRNA, complete cds	Q24498	528	7e-167	Ryanodine receptor	.	.	.	.	pfam02815	MIR	MIR domain. The MIR (protein mannosyltransferase, IP3R and RyR) domain is a domain that may have a ligand transferase function.	GO:0006816|calcium ion transport;GO:0060047|heart contraction;GO:0007275|multicellular organismal development;GO:0006936|muscle contraction;GO:0035206|regulation of hemocyte proliferation;GO:0072347|response to anesthetic;	GO:0034704|calcium channel complex;GO:0016021|integral component of membrane;GO:0005875|microtubule associated complex;GO:0042383|sarcolemma;GO:0033017|sarcoplasmic reticulum membrane;GO:0005790|smooth endoplasmic reticulum;GO:0030018|Z disc;	GO:0005509|calcium ion binding;GO:0048763|calcium-induced calcium release activity;GO:0005219|ryanodine-sensitive calcium-release channel activity;	K04962	RYR2; ryanodine receptor 2
maker-scaffold_565-augustus-gene-6.21	1.77852	0.0027798	0.0414902	up	yes	maker-scaffold_565-augustus-gene-6.21	protein_coding	chrscaffold_565:727065-731812:-	XP_023289204.1	826	1.22e-101	XP_023289204.1 chondroitin sulfate N-acetylgalactosaminyltransferase 1, partial [Orussus abietinus]	.	.	.	.	Q8N6G5	183	3e-49	Chondroitin sulfate N-acetylgalactosaminyltransferase 2	.	.	.	.	pfam05679	CHGN	Chondroitin N-acetylgalactosaminyltransferase.	GO:0030206|chondroitin sulfate biosynthetic process;GO:0050650|chondroitin sulfate proteoglycan biosynthetic process;GO:0050653|chondroitin sulfate proteoglycan biosynthetic process, polysaccharide chain biosynthetic process;GO:0050651|dermatan sulfate proteoglycan biosynthetic process;GO:0050652|dermatan sulfate proteoglycan biosynthetic process, polysaccharide chain biosynthetic process;GO:0030…	GO:0032580|Golgi cisterna membrane;GO:0000139|Golgi membrane;GO:0030173|integral component of Golgi membrane;GO:0016020|membrane;	GO:0008376|acetylgalactosaminyltransferase activity;GO:0047238|glucuronosyl-N-acetylgalactosaminyl-proteoglycan 4-beta-N-acetylgalactosaminyltransferase activity;GO:0047237|glucuronylgalactosylproteoglycan 4-beta-N-acetylgalactosaminyltransferase activity;GO:0046872|metal ion binding;	K00746	CSGALNACT1_2; chondroitin sulfate N-acetylgalactosaminyltransferase 1/2 [EC:2.4.1.174 2.4.1.175]
maker-scaffold_567-augustus-gene-1.5	1.1443	0.00141367	0.0266992	up	yes	maker-scaffold_567-augustus-gene-1.5	protein_coding	chrscaffold_567:87275-92010:+	PNF24182.1	853	2.08e-108	PNF24182.1 hypothetical protein B7P43_G16873 [Cryptotermes secundus]	XM_015581508.1	35	6.76e-07	XM_015581508.1 PREDICTED: Dufourea novaeangliae ecto-NOX disulfide-thiol exchanger 2 (LOC107192289), mRNA	Q16206	298	3e-94	Ecto-NOX disulfide-thiol exchanger 2	.	.	.	.	pfam00076	RRM_1	RNA recognition motif. (a.k.a. RRM, RBD, or RNP domain). The RRM motif is probably diagnostic of an RNA binding protein. RRMs are found in a variety of RNA binding proteins, including various hnRNP proteins, proteins implicated in regulation of alternative splicing, and protein components of snRNPs. The motif also appears in a few single stranded DNA binding proteins. The RRM structure consists o…	GO:0016049|cell growth;GO:0055114|oxidation-reduction process;GO:0040008|regulation of growth;GO:0007624|ultradian rhythm;	GO:0005829|cytosol;GO:0009897|external side of plasma membrane;GO:0005615|extracellular space;	GO:0003676|nucleic acid binding;GO:0000166|nucleotide binding;GO:0015035|protein disulfide oxidoreductase activity;	.	.
maker-scaffold_571-augustus-gene-4.26	-2.26666	6.96059e-05	0.00340757	down	yes	maker-scaffold_571-augustus-gene-4.26	protein_coding	chrscaffold_571:410714-422164:+	XP_021935545.1	566	8.64e-64	XP_021935545.1 cilia- and flagella-associated protein 45-like isoform X2 [Zootermopsis nevadensis] XP_021935546.1 cilia- and flagella-associated protein 45-like isoform X2 [Zootermopsis nevadensis] XP_021935547.1 cilia- and flagella-associated protein 45-like isoform X2 [Zootermopsis nevadensis]	.	.	.	.	Q9UL16	115	2e-26	Cilia- and flagella-associated protein 45	.	.	.	.	pfam13868	TPH	Trichohyalin-plectin-homology domain. This family is a mixtrue of two different families of eukaryotic proteins. Trichoplein or mitostatin, was first defined as a meiosis-specific nuclear structural protein. It has since been linked with mitochondrial movement. It is associated with the mitochondrial outer membrane, and over-expression leads to reduction in mitochondrial motility whereas lack of …	.	GO:0005929|cilium;GO:0005654|nucleoplasm;GO:0005634|nucleus;	.	.	.
maker-scaffold_578-augustus-gene-6.28	1.18171	0.00071743	0.0175299	up	yes	maker-scaffold_578-augustus-gene-6.28	protein_coding	chrscaffold_578:714952-725317:+	XP_023712157.1	851	3.82e-108	XP_023712157.1 nicalin [Cryptotermes secundus] PNF28998.1 Nicalin [Cryptotermes secundus]	.	.	.	.	Q6NZ07	231	4e-69	Nicalin-1	.	.	.	.	pfam04389	Peptidase_M28	Peptidase family M28.	GO:0007275|multicellular organismal development;GO:1900176|negative regulation of nodal signaling pathway involved in determination of lateral mesoderm left/right asymmetry;GO:0009966|regulation of signal transduction;	GO:0005789|endoplasmic reticulum membrane;GO:0016021|integral component of membrane;GO:0005886|plasma membrane;	.	.	.
maker-scaffold_58-augustus-gene-3.31	1.35343	0.00260206	0.0399577	up	yes	maker-scaffold_58-augustus-gene-3.31	protein_coding	chrscaffold_58:295002-296598:+	PSN39342.1	422	2.12e-49	PSN39342.1 hypothetical protein C0J52_21869 [Blattella germanica]	.	.	.	.	.	.	.	.	.	.	.	.	pfam11303	DUF3105	Protein of unknown function (DUF3105). Some members in this family of proteins are annotated as membrane proteins however this cannot be confirmed. Currently no function is known.	.	.	.	.	.
maker-scaffold_58-augustus-gene-3.36	-1.88028	0.000777513	0.0183945	down	yes	maker-scaffold_58-augustus-gene-3.36	protein_coding	chrscaffold_58:370285-382855:+	ADL09135.1	831	2.24e-100	ADL09135.1 hyaluronidase precursor, partial [Polybia paulista]	.	.	.	.	Q9U6V9	318	7e-98	Hyaluronidase (Fragment)	.	.	.	.	pfam01630	Glyco_hydro_56	Hyaluronidase.	GO:0005975|carbohydrate metabolic process;GO:0006952|defense response;	.	GO:0004415|hyalurononglucosaminidase activity;	.	.
maker-scaffold_580-augustus-gene-3.22	1.7982	0.00013171	0.00536293	up	yes	maker-scaffold_580-augustus-gene-3.22	protein_coding	chrscaffold_580:270509-280385:-	PSN34543.1	485	1.26e-52	PSN34543.1 PQ-loop repeat-containing protein 3 [Blattella germanica]	.	.	.	.	.	.	.	.	.	.	.	.	pfam04193	PQ-loop	PQ loop repeat. Members of this family are all membrane bound proteins possessing a pair of repeats each spanning two transmembrane helices connected by a loop. The PQ motif found on loop 2 is critical for the localization of cystinosin to lysosomes. However, the PQ motif appears not to be a general lysosome-targeting motif. It is thought likely to possess a more general function. Most probably t…	.	.	.	.	.
maker-scaffold_592-snap-gene-5.23	-2.57142	0.000159851	0.00604957	down	yes	maker-scaffold_592-snap-gene-5.23	protein_coding	chrscaffold_592:552046-559083:+	XP_023718749.1	671	2.47e-82	XP_023718749.1 metalloendopeptidase OMA1, mitochondrial-like isoform X2 [Cryptotermes secundus] PNF22208.1 hypothetical protein B7P43_G04940 [Cryptotermes secundus]	.	.	.	.	E9QBI7	206	3e-60	Metalloendopeptidase OMA1, mitochondrial	YKR087c	150	4e-41	COG0501	pfam01435	Peptidase_M48	Peptidase family M48. Peptidase_M48 is the largely extracellular catalytic region of CAAX prenyl protease homologs such as Human FACE-1 protease. These are metallopeptidases, with the characteristic HExxH motif giving the two histidine-zinc-ligands and an adjacent glutamate on the next helix being the third. The whole molecule folds to form a deep groove/cleft into which the substrate can fit.	GO:0002024|diet induced thermogenesis;GO:0097009|energy homeostasis;GO:0006006|glucose metabolic process;GO:0006629|lipid metabolic process;GO:0006515|misfolded or incompletely synthesized protein catabolic process;GO:0034982|mitochondrial protein processing;GO:0010637|negative regulation of mitochondrial fusion;GO:0006950|response to stress;	GO:0016021|integral component of membrane;GO:0005743|mitochondrial inner membrane;GO:0031966|mitochondrial membrane;	GO:0046872|metal ion binding;GO:0004222|metalloendopeptidase activity;	.	.
maker-scaffold_60-augustus-gene-4.36	2.26393	0.000175268	0.00640383	up	yes	maker-scaffold_60-augustus-gene-4.36	protein_coding	chrscaffold_60:458371-481742:-	XP_023727248.1	1973	0	XP_023727248.1 sodium-independent sulfate anion transporter-like [Cryptotermes secundus]	.	.	.	.	Q86WA9	316	8e-95	Sodium-independent sulfate anion transporter	aq_1268	137	6e-33	COG0659	pfam00916	Sulfate_transp	Sulfate permease family. This family of integral membrane proteins are known as the Sulfate Permease (SulP) family. SulP is a large family found in all domains of life. Although sulfate is a commonly transported ion there are many other activities in this family. See the TCDB description for a comprehensive summary.	GO:0015701|bicarbonate transport;GO:1902476|chloride transmembrane transport;GO:0051453|regulation of intracellular pH;GO:0042391|regulation of membrane potential;GO:0008272|sulfate transport;	GO:0005783|endoplasmic reticulum;GO:0070062|extracellular exosome;GO:0005794|Golgi apparatus;GO:0016021|integral component of membrane;GO:0005887|integral component of plasma membrane;GO:0043231|intracellular membrane-bounded organelle;GO:0005765|lysosomal membrane;GO:0005654|nucleoplasm;GO:0005886|plasma membrane;	GO:0008509|anion transmembrane transporter activity;GO:0015301|anion:anion antiporter activity;GO:0015106|bicarbonate transmembrane transporter activity;GO:0005254|chloride channel activity;GO:0019531|oxalate transmembrane transporter activity;GO:0008271|secondary active sulfate transmembrane transporter activity;GO:0015116|sulfate transmembrane transporter activity;	K14708	SLC26A11; solute carrier family 26 (sodium-independent sulfate anion transporter), member 11
maker-scaffold_61-augustus-gene-20.13	1.01363	0.000644701	0.0162873	up	yes	maker-scaffold_61-augustus-gene-20.13	protein_coding	chrscaffold_61:2117640-2127317:+	XP_023713095.1	1656	0	XP_023713095.1 BTB/POZ domain-containing protein KCTD9 [Cryptotermes secundus] PNF28166.1 BTB/POZ domain-containing protein KCTD9 [Cryptotermes secundus]	.	.	.	.	Q7L273	412	4e-133	BTB/POZ domain-containing protein KCTD9	MA3328	95.1	4e-20	COG1357	pfam02214	BTB_2	BTB/POZ domain. In voltage-gated K+ channels this domain is responsible for subfamily-specific assembly of alpha-subunits into functional tetrameric channels. In KCTD1 this domain functions as a transcriptional repressor. It also mediates homomultimerisation of KCTD1 and interaction of KCTD1 with the transcription factor AP-2-alpha.	GO:0051260|protein homooligomerization;	GO:0005737|cytoplasm;	.	.	.
maker-scaffold_613-snap-gene-2.13	1.28217	0.00160419	0.0286701	up	yes	maker-scaffold_613-snap-gene-2.13	protein_coding	chrscaffold_613:232553-264193:+	XP_021922451.1	2571	0	XP_021922451.1 kinesin-like protein costa isoform X1 [Zootermopsis nevadensis] KDR18138.1 Kinesin-like protein costa [Zootermopsis nevadensis]	.	.	.	.	O16844	438	1e-126	Kinesin-like protein costa	SPAC1834.07	150	1e-36	COG5059	pfam00225	Kinesin	Kinesin motor domain.	GO:0042994|cytoplasmic sequestering of transcription factor;GO:0007476|imaginal disc-derived wing morphogenesis;GO:0042073|intraciliary transport;GO:0007018|microtubule-based movement;GO:0043433|negative regulation of sequence-specific DNA binding transcription factor activity;GO:0045879|negative regulation of smoothened signaling pathway;GO:0042992|negative regulation of transcription factor imp…	GO:0005929|cilium;GO:0005737|cytoplasm;GO:0035301|Hedgehog signaling complex;GO:0005871|kinesin complex;GO:0005874|microtubule;GO:0005875|microtubule associated complex;GO:0005886|plasma membrane;GO:0012506|vesicle membrane;	GO:0005524|ATP binding;GO:0016887|ATPase activity;GO:0008017|microtubule binding;GO:0003777|microtubule motor activity;GO:0003774|motor activity;GO:0042803|protein homodimerization activity;GO:0019901|protein kinase binding;GO:0005119|smoothened binding;GO:0008134|transcription factor binding;	K06227	COS2; costal 2
maker-scaffold_620-augustus-gene-4.46	1.17393	0.0021873	0.0357153	up	yes	maker-scaffold_620-augustus-gene-4.46	protein_coding	chrscaffold_620:358020-368320:+	XP_018903826.1	244	1.75e-17	XP_018903826.1 PREDICTED: uncharacterized protein LOC109034888 isoform X1 [Bemisia tabaci]	XM_014355395.1	38	8.19e-08	XM_014355395.1 PREDICTED: Copidosoma floridanum serine/arginine repetitive matrix protein 2 (LOC106641124), transcript variant X4, mRNA	.	.	.	.	.	.	.	.	pfam15498	Dendrin	Nephrin and CD2AP-binding protein, Dendrin. Dendrin is a family of eukaryotic proteins found in the podocytes of the kidneys. Dendrin, originally identified in telencephalic dendrites, is a constituent of the slit diaphragm, SD, complex of podocytes, where it directly binds to nephrin and CD2AP. Kidney podocytes and their slit diaphragms (SDs) form the final barrier to urinary protein loss. SD pr…	.	.	.	.	.
maker-scaffold_625-augustus-gene-5.61	1.10424	0.000554892	0.0144143	up	yes	maker-scaffold_625-augustus-gene-5.61	protein_coding	chrscaffold_625:600398-603107:+	XP_023724322.1	406	5.69e-47	XP_023724322.1 CD9 antigen-like [Cryptotermes secundus]	.	.	.	.	P40240	90.1	6e-21	CD9 antigen	.	.	.	.	pfam00335	Tetraspannin	Tetraspanin family.	GO:0007420|brain development;GO:0007155|cell adhesion;GO:0007166|cell surface receptor signaling pathway;GO:0071404|cellular response to low-density lipoprotein particle stimulus;GO:0007342|fusion of sperm to egg plasma membrane;GO:0006928|movement of cell or subcellular component;GO:0008285|negative regulation of cell proliferation;GO:0014003|oligodendrocyte development;GO:0030913|paranodal junc…	GO:0016324|apical plasma membrane;GO:0009897|external side of plasma membrane;GO:0070062|extracellular exosome;GO:0005615|extracellular space;GO:1903561|extracellular vesicle;GO:0005925|focal adhesion;GO:0005887|integral component of plasma membrane;GO:0016020|membrane;GO:0005886|plasma membrane;	.	K06460	CD9, TSPAN29; CD9 antigen
maker-scaffold_625-snap-gene-1.28	1.72761	5.04344e-06	0.000495315	up	yes	maker-scaffold_625-snap-gene-1.28	protein_coding	chrscaffold_625:152058-159482:-	XP_023722520.1	1085	1.98e-146	XP_023722520.1 amphiphysin isoform X2 [Cryptotermes secundus]	.	.	.	.	Q7TQF7	178	5e-50	Amphiphysin	.	.	.	.	pfam03114	BAR	BAR domain. BAR domains are dimerization, lipid binding and curvature sensing modules found in many different protein families. A BAR domain with an additional N-terminal amphipathic helix (an N-BAR) can drive membrane curvature. These N-BAR domains are found in amphiphysin, endophilin, BRAP and Nadrin. BAR domains are also frequently found alongside domains that determine lipid specificity, like…	GO:0007612|learning;GO:0048488|synaptic vesicle endocytosis;	GO:0030054|cell junction;GO:0005856|cytoskeleton;GO:0031256|leading edge membrane;GO:0008021|synaptic vesicle;GO:0030672|synaptic vesicle membrane;GO:0005802|trans-Golgi network;	GO:0005086|ARF guanyl-nucleotide exchange factor activity;GO:0005543|phospholipid binding;	K12562	AMPH; amphiphysin
maker-scaffold_636-snap-gene-1.45	1.12309	7.94835e-06	0.000667165	up	yes	maker-scaffold_636-snap-gene-1.45	protein_coding	chrscaffold_636:104937-111301:-	PSN49150.1	497	2.36e-56	PSN49150.1 hypothetical protein C0J52_10154 [Blattella germanica]	.	.	.	.	.	.	.	.	.	.	.	.	pfam15346	ARGLU	Arginine and glutamate-rich 1. ARGLU, arginine and glutamate-rich 1 protein family, is required for the oestrogen-dependent expression of ESR1 target genes. It functions in cooperation with MED1. The family of proteins is found in eukaryotes.	.	.	.	.	.
maker-scaffold_643-snap-gene-0.17	1.0193	0.000117743	0.00489697	up	yes	maker-scaffold_643-snap-gene-0.17	protein_coding	chrscaffold_643:28015-40409:-	PNF16770.1	2455	0	PNF16770.1 hypothetical protein B7P43_G00883 [Cryptotermes secundus]	.	.	.	.	Q6ZWR6	199	3e-50	Nesprin-1	.	.	.	.	pfam00435	Spectrin	Spectrin repeat. Spectrin repeat-domains are found in several proteins involved in cytoskeletal structure. These include spectrin, alpha-actinin and dystrophin. The sequence repeat used in this family is taken from the structural repeat in reference. The spectrin domain- repeat forms a three helix bundle. The second helix is interrupted by proline in some sequences. The repeats are defined by a c…	GO:0090286|cytoskeletal anchoring at nuclear membrane;GO:0040023|establishment of nucleus localization;GO:0007030|Golgi organization;GO:0042692|muscle cell differentiation;GO:0090292|nuclear matrix anchoring at nuclear membrane;	GO:0005737|cytoplasm;GO:0005856|cytoskeleton;GO:0005794|Golgi apparatus;GO:0016021|integral component of membrane;GO:0034993|LINC complex;GO:0005635|nuclear envelope;GO:0031965|nuclear membrane;GO:0005640|nuclear outer membrane;GO:0005654|nucleoplasm;GO:0005634|nucleus;GO:0045211|postsynaptic membrane;GO:0030017|sarcomere;	GO:0003779|actin binding;GO:0051015|actin filament binding;GO:0005521|lamin binding;GO:0044822|poly(A) RNA binding;GO:0042803|protein homodimerization activity;	K19326	SYNE1; nesprin-1
maker-scaffold_66-snap-gene-20.14	1.15838	0.000154907	0.00592284	up	yes	maker-scaffold_66-snap-gene-20.14	protein_coding	chrscaffold_66:2071165-2081913:+	KDR20568.1	1342	3.53e-173	KDR20568.1 Tyrosine-protein phosphatase 99A, partial [Zootermopsis nevadensis]	.	.	.	.	P35832	65.9	8e-10	Tyrosine-protein phosphatase 99A	SPAC11E3.09	69.7	3e-12	COG5599	pfam00102	Y_phosphatase	Protein-tyrosine phosphatase.	GO:0007414|axonal defasciculation;GO:0007415|defasciculation of motor neuron axon;GO:0008045|motor neuron axon guidance;GO:0006470|protein dephosphorylation;GO:0010906|regulation of glucose metabolic process;	GO:0030424|axon;GO:0016021|integral component of membrane;GO:0005886|plasma membrane;	GO:0004725|protein tyrosine phosphatase activity;GO:0005001|transmembrane receptor protein tyrosine phosphatase activity;	K16667	PTPRG; receptor-type tyrosine-protein phosphatase gamma [EC:3.1.3.48]
maker-scaffold_6645-augustus-gene-0.1	1.18065	0.00105911	0.022102	up	yes	maker-scaffold_6645-augustus-gene-0.1	protein_coding	chrscaffold_6645:21184-21883:-	PNF27992.1	609	1.7e-75	PNF27992.1 hypothetical protein B7P43_G13859 [Cryptotermes secundus]	.	.	.	.	Q9VDE5	184	3e-54	Protein Peter pan	.	.	.	.	pfam04427	Brix	Brix domain.	GO:0007292|female gamete generation;GO:0007444|imaginal disc development;GO:0002164|larval development;GO:0022008|neurogenesis;GO:0048477|oogenesis;GO:0000027|ribosomal large subunit assembly;	GO:0030687|preribosome, large subunit precursor;	GO:0019843|rRNA binding;	K14859	SSF1_2; ribosome biogenesis protein SSF1/2
maker-scaffold_668-augustus-gene-4.38	1.53473	8.54032e-07	0.00013508	up	yes	maker-scaffold_668-augustus-gene-4.38	protein_coding	chrscaffold_668:503259-511394:+	XP_021933535.1	231	9.76e-19	XP_021933535.1 mucin-17-like isoform X8 [Zootermopsis nevadensis]	.	.	.	.	.	.	.	.	.	.	.	.	pfam15135	UPF0515	Uncharacterized protein UPF0515. This family of proteins is functionally uncharacterized. This family of proteins is found in eukaryotes. There are two conserved sequence motifs: PLT and HSC.	.	.	.	.	.
maker-scaffold_668-snap-gene-4.2	1.43837	0.000172027	0.0063552	up	yes	maker-scaffold_668-snap-gene-4.2	protein_coding	chrscaffold_668:553776-565839:+	PNF26194.1	455	3.08e-44	PNF26194.1 hypothetical protein B7P43_G03709 [Cryptotermes secundus]	.	.	.	.	.	.	.	.	.	.	.	.	pfam12868	DUF3824	Domain of unknwon function (DUF3824). This is a repeating domain found in fungal proteins. It is proline-rich, and the function is not known.	.	.	.	.	.
maker-scaffold_673-augustus-gene-3.1	1.42221	7.82154e-06	0.000664745	up	yes	maker-scaffold_673-augustus-gene-3.1	protein_coding	chrscaffold_673:254266-258902:-	XP_012282194.2	400	3.62e-43	XP_012282194.2 muscle calcium channel subunit alpha-1 isoform X4 [Orussus abietinus]	.	.	.	.	Q25452	52	5e-07	Muscle calcium channel subunit alpha-1	.	.	.	.	pfam00520	Ion_trans	Ion transport protein. This family contains sodium, potassium and calcium ion channels. This family is 6 transmembrane helices in which the last two helices flank a loop which determines ion selectivity. In some sub-families (e.g. Na channels) the domain is repeated four times, whereas in others (e.g. K channels) the protein forms as a tetramer in the membrane.	.	GO:0005891|voltage-gated calcium channel complex;	GO:0046872|metal ion binding;GO:0005245|voltage-gated calcium channel activity;	.	.
maker-scaffold_673-augustus-gene-3.2	1.65911	2.99057e-07	6.15349e-05	up	yes	maker-scaffold_673-augustus-gene-3.2	protein_coding	chrscaffold_673:281022-286293:-	XP_021939386.1	382	2.79e-40	XP_021939386.1 muscle calcium channel subunit alpha-1 [Zootermopsis nevadensis]	XM_014919325.1	57	1.92e-19	XM_014919325.1 PREDICTED: Octopus bimaculoides muscle calcium channel subunit alpha-1-like (LOC106872359), mRNA	Q24270	127	4e-32	Voltage-dependent calcium channel type D subunit alpha-1	.	.	.	.	pfam00520	Ion_trans	Ion transport protein. This family contains sodium, potassium and calcium ion channels. This family is 6 transmembrane helices in which the last two helices flank a loop which determines ion selectivity. In some sub-families (e.g. Na channels) the domain is repeated four times, whereas in others (e.g. K channels) the protein forms as a tetramer in the membrane.	GO:0006816|calcium ion transport;GO:0042045|epithelial fluid transport;GO:0086010|membrane depolarization during action potential;GO:0006936|muscle contraction;	GO:0016324|apical plasma membrane;GO:0016323|basolateral plasma membrane;GO:0005891|voltage-gated calcium channel complex;	GO:0008331|high voltage-gated calcium channel activity;GO:0046872|metal ion binding;GO:0005245|voltage-gated calcium channel activity;	K04851	CACNA1D; voltage-dependent calcium channel L type alpha-1D
maker-scaffold_673-augustus-gene-3.3	1.55483	8.26034e-09	2.87056e-06	up	yes	maker-scaffold_673-augustus-gene-3.3	protein_coding	chrscaffold_673:292920-301798:-	PNF34460.1	861	1.21e-115	PNF34460.1 hypothetical protein B7P43_G11249, partial [Cryptotermes secundus]	XM_013293538.1	103	7.12e-45	XM_013293538.1 PREDICTED: Papilio polytes muscle calcium channel subunit alpha-1-like (LOC106111443), mRNA	Q24270	316	4e-97	Voltage-dependent calcium channel type D subunit alpha-1	.	.	.	.	pfam00520	Ion_trans	Ion transport protein. This family contains sodium, potassium and calcium ion channels. This family is 6 transmembrane helices in which the last two helices flank a loop which determines ion selectivity. In some sub-families (e.g. Na channels) the domain is repeated four times, whereas in others (e.g. K channels) the protein forms as a tetramer in the membrane.	GO:0006816|calcium ion transport;GO:0042045|epithelial fluid transport;GO:0086010|membrane depolarization during action potential;GO:0006936|muscle contraction;	GO:0016324|apical plasma membrane;GO:0016323|basolateral plasma membrane;GO:0005891|voltage-gated calcium channel complex;	GO:0008331|high voltage-gated calcium channel activity;GO:0046872|metal ion binding;GO:0005245|voltage-gated calcium channel activity;	K04851	CACNA1D; voltage-dependent calcium channel L type alpha-1D
maker-scaffold_69-augustus-gene-7.45	-1.45066	0.00127982	0.0249548	down	yes	maker-scaffold_69-augustus-gene-7.45	protein_coding	chrscaffold_69:777141-786203:-	XP_011150302.1	632	2.98e-72	XP_011150302.1 PREDICTED: uncharacterized protein LOC105189718 [Harpegnathos saltator]	.	.	.	.	.	.	.	.	.	.	.	.	pfam05705	DUF829	Eukaryotic protein of unknown function (DUF829). This family consists of several uncharacterized eukaryotic proteins.	.	.	.	.	.
maker-scaffold_7-snap-gene-2.2	1.98021	5.20494e-06	0.000505558	up	yes	maker-scaffold_7-snap-gene-2.2	protein_coding	chrscaffold_7:258715-262321:-	XP_024218907.1	148	3.29e-09	XP_024218907.1 uncharacterized protein CG45076-like [Halyomorpha halys]	.	.	.	.	.	.	.	.	.	.	.	.	pfam16644	NEXCaM_BD	Regulatory region of Na+/H+ exchanger NHE binds to calmodulin. NEXCaM_BD is a coiled-coil domain found as part of the regulatory, C-terminal region of the 12-14 TM sodium/proton exchangers (NHEs)2 of the solute carrier 9 (SLC9) family in all animal kingdoms. The C- lobe of CaM binds the first alpha-helix of the NHE, or NEXCaM_BD region, and the N-lobe of CaM binds the second helix of NEXCaM_BD.	.	.	.	.	.
maker-scaffold_7-snap-gene-6.23	1.01582	0.000245279	0.00824877	up	yes	maker-scaffold_7-snap-gene-6.23	protein_coding	chrscaffold_7:646572-656659:+	PNF21983.1	678	3.21e-75	PNF21983.1 hypothetical protein B7P43_G17804, partial [Cryptotermes secundus]	.	.	.	.	.	.	.	.	.	.	.	.	pfam00031	Cystatin	Cystatin domain. Very diverse family. Attempts to define separate sub-families failed. Typically, either the N-terminal or C-terminal end is very divergent. But splitting into two domains would make very short families. pfam00666 is related to this family but members have not been included.	.	.	.	.	.
maker-scaffold_712-augustus-gene-0.18	-2.10155	0.000157475	0.00599172	down	yes	maker-scaffold_712-augustus-gene-0.18	protein_coding	chrscaffold_712:75634-86275:+	XP_023712255.1	1458	0	XP_023712255.1 serine protease inhibitor dipetalogastin [Cryptotermes secundus]	.	.	.	.	A2ASQ1	93.2	1e-18	Agrin	.	.	.	.	pfam00050	Kazal_1	Kazal-type serine protease inhibitor domain. Usually indicative of serine protease inhibitors. However, kazal-like domains are also seen in the extracellular part of agrins, which are not known to be protease inhibitors. Kazal domains often occur in tandem arrays. Small alpha+beta fold containing three disulphides. Alignment also includes a single domain from transporters in the OATP/PGT family.	GO:0030154|cell differentiation;GO:0007268|synaptic transmission;GO:0006024|glycosaminoglycan biosynthetic process;GO:0007275|multicellular organismal development;GO:1903277|negative regulation of sodium ion export from cell;GO:1903407|negative regulation of sodium:potassium-exchanging ATPase activity;GO:0007528|neuromuscular junction development;GO:0045213|neurotransmitter receptor metabolic pro…	GO:0005605|basal lamina;GO:0005604|basement membrane;GO:0030054|cell junction;GO:0009986|cell surface;GO:0005737|cytoplasm;GO:0070062|extracellular exosome;GO:0031012|extracellular matrix;GO:0005576|extracellular region;GO:0005615|extracellular space;GO:0005796|Golgi lumen;GO:0016021|integral component of membrane;GO:0005886|plasma membrane;GO:0045202|synapse;	GO:0030548|acetylcholine receptor regulator activity;GO:0042030|ATPase inhibitor activity;GO:0005509|calcium ion binding;GO:0035374|chondroitin sulfate binding;GO:0002162|dystroglycan binding;GO:0043395|heparan sulfate proteoglycan binding;GO:0044325|ion channel binding;GO:0033691|sialic acid binding;	.	.
maker-scaffold_726-snap-gene-2.3	1.29915	0.000109904	0.00473465	up	yes	maker-scaffold_726-snap-gene-2.3	protein_coding	chrscaffold_726:248859-271224:+	XP_023213146.1	531	6.16e-63	XP_023213146.1 CCR4-NOT transcription complex subunit 1-like, partial [Centruroides sculpturatus]	.	.	.	.	A0JP85	182	1e-48	CCR4-NOT transcription complex subunit 1	.	.	.	.	pfam00335	Tetraspannin	Tetraspanin family.	GO:0031047|gene silencing by RNA;GO:0033147|negative regulation of intracellular estrogen receptor signaling pathway;GO:0048387|negative regulation of retinoic acid receptor signaling pathway;GO:0000122|negative regulation of transcription from RNA polymerase II promoter;GO:0017148|negative regulation of translation;GO:0000288|nuclear-transcribed mRNA catabolic process, deadenylation-dependent de…	GO:0030014|CCR4-NOT complex;GO:0030015|CCR4-NOT core complex;GO:0000932|cytoplasmic mRNA processing body;GO:0005634|nucleus;	GO:0030331|estrogen receptor binding;GO:0032947|protein complex scaffold;GO:0042974|retinoic acid receptor binding;	K12604	CNOT1, NOT1; CCR4-NOT transcription complex subunit 1
maker-scaffold_727-augustus-gene-4.91	1.77051	0.00133404	0.0256602	up	yes	maker-scaffold_727-augustus-gene-4.91	protein_coding	chrscaffold_727:392292-406268:-	XP_020286121.1	407	1.11e-36	XP_020286121.1 neuralized-like protein 4 [Pseudomyrmex gracilis]	.	.	.	.	Q96JN8	76.3	2e-12	Neuralized-like protein 4	.	.	.	.	pfam07177	Neuralized	Neuralized. This family contains a conserved region approximately 60 residues long within eukaryotic neuralized and neuralized-like proteins. Neuralized belongs to a group of ubiquitin ligases and is required in a subset of Notch pathway-mediated cell fate decisions during development of the Drosophila nervous system. Some family members contain multiple copies of this region.	.	GO:0005814|centriole;	.	K16777	NEURL4; neuralized-like protein 4
maker-scaffold_73-snap-gene-1.7	-2.68019	8.31094e-05	0.00381491	down	yes	maker-scaffold_73-snap-gene-1.7	protein_coding	chrscaffold_73:92269-123586:+	KOX77221.1	264	4.99e-20	KOX77221.1 Sperm-associated antigen 17 [Melipona quadrifasciata]	.	.	.	.	.	.	.	.	.	.	.	.	pfam15458	NTR2	Nineteen complex-related protein 2. NTR2 or Nineteen complex-related protein 2 is a family of largely fungal and plant proteins that form a complex with the DExD/H-box RNA helicase Prp43. Along with NTR1 it is an accessory factor of Prp43 in catalyzing spliceosome disassembly. Disassembly of the spliceosome after completion of the splicing reaction is necessary for recycling of splicing factors t…	.	.	.	.	.
maker-scaffold_733-augustus-gene-2.15	-1.31366	0.00222315	0.0359521	down	yes	maker-scaffold_733-augustus-gene-2.15	protein_coding	chrscaffold_733:181060-189624:+	XP_021926085.1	929	1.28e-119	XP_021926085.1 very-long-chain (3R)-3-hydroxyacyl-CoA dehydratase [Zootermopsis nevadensis] XP_021926086.1 very-long-chain (3R)-3-hydroxyacyl-CoA dehydratase [Zootermopsis nevadensis] XP_021926087.1 very-long-chain (3R)-3-hydroxyacyl-CoA dehydratase [Zootermopsis nevadensis] XP_021926088.1 very-long-chain (3R)-3-hydroxyacyl-CoA dehydratase [Zootermopsis nevadensis] KDR16121.1 Protein tyrosine pho…	.	.	.	.	Q7SY06	172	8e-47	Very-long-chain (3R)-3-hydroxyacyl-CoA dehydratase	SPBC19C2.15c	60.5	1e-09	COG5198	pfam04387	PTPLA	Protein tyrosine phosphatase-like protein, PTPLA. This family includes the mammalian protein tyrosine phosphatase-like protein, PTPLA. A significant variation of PTPLA from other protein tyrosine phosphatases is the presence of proline instead of catalytic arginine at the active site. It is thought that PTPLA proteins have a role in the development, differentiation, and maintenance of a number of…	GO:0030497|fatty acid elongation;GO:0030148|sphingolipid biosynthetic process;GO:0042761|very long-chain fatty acid biosynthetic process;	GO:0005783|endoplasmic reticulum;GO:0030176|integral component of endoplasmic reticulum membrane;	GO:0018812|3-hydroxyacyl-CoA dehydratase activity;	K10703	PHS1, PAS2; very-long-chain (3R)-3-hydroxyacyl-CoA dehydratase [EC:4.2.1.134]
maker-scaffold_745-augustus-gene-5.3	1.33631	0.00313185	0.0448856	up	yes	maker-scaffold_745-augustus-gene-5.3	protein_coding	chrscaffold_745:444253-447379:+	PSN35266.1	449	1.16e-55	PSN35266.1 Nuclear hormone receptor HR78 [Blattella germanica]	.	.	.	.	Q24142	154	5e-43	Nuclear hormone receptor HR78	.	.	.	.	pfam00105	zf-C4	Zinc finger, C4 type (two domains). In nearly all cases, this is the DNA binding domain of a nuclear hormone receptor. The alignment contains two Zinc finger domains that are too dissimilar to be aligned with each other.	GO:0048102|autophagic cell death;GO:0050829|defense response to Gram-negative bacterium;GO:0035002|liquid clearance, open tracheal system;GO:0022008|neurogenesis;GO:0007424|open tracheal system development;GO:0045089|positive regulation of innate immune response;GO:0006355|regulation of transcription, DNA-templated;GO:0035071|salivary gland cell autophagic cell death;GO:0006351|transcription, DNA…	GO:0005634|nucleus;	GO:0000977|RNA polymerase II regulatory region sequence-specific DNA binding;GO:0004879|RNA polymerase II transcription factor activity, ligand-activated sequence-specific DNA binding;GO:0003707|steroid hormone receptor activity;GO:0008270|zinc ion binding;	K14031	NR2CN; nuclear receptor subfamily 2 group C
maker-scaffold_745-augustus-gene-5.4	1.16257	0.000952723	0.0207214	up	yes	maker-scaffold_745-augustus-gene-5.4	protein_coding	chrscaffold_745:480740-486966:+	XP_023719796.1	743	3.67e-94	XP_023719796.1 nuclear receptor subfamily 2 group C member 2 [Cryptotermes secundus] PNF21106.1 hypothetical protein B7P43_G05079 [Cryptotermes secundus]	.	.	.	.	P55094	213	1e-63	Nuclear receptor subfamily 2 group C member 2	.	.	.	.	pfam00104	Hormone_recep	Ligand-binding domain of nuclear hormone receptor. This all helical domain is involved in binding the hormone in these receptors.	GO:0030154|cell differentiation;GO:0007283|spermatogenesis;GO:0006351|transcription, DNA-templated;	GO:0005634|nucleus;	GO:0043565|sequence-specific DNA binding;GO:0003707|steroid hormone receptor activity;GO:0003700|transcription factor activity, sequence-specific DNA binding;GO:0008270|zinc ion binding;	K08544	NR2C2, TR4; testicular receptor 4
maker-scaffold_745-snap-gene-2.17	1.29928	5.96901e-05	0.00305043	up	yes	maker-scaffold_745-snap-gene-2.17	protein_coding	chrscaffold_745:228220-236495:-	XP_023715923.1	728	6.03e-83	XP_023715923.1 disks large homolog 5 isoform X2 [Cryptotermes secundus] PNF25157.1 hypothetical protein B7P43_G01982 [Cryptotermes secundus]	.	.	.	.	Q8TDM6	100	2e-21	Disks large homolog 5	.	.	.	.	pfam00595	PDZ	PDZ domain (Also known as DHR or GLGF). PDZ domains are found in diverse signaling proteins.	GO:0045176|apical protein localization;GO:0060441|epithelial tube branching involved in lung morphogenesis;GO:0045197|establishment or maintenance of epithelial cell apical/basal polarity;GO:0035556|intracellular signal transduction;GO:0072205|metanephric collecting duct development;GO:0030901|midbrain development;GO:0008285|negative regulation of cell proliferation;GO:0030859|polarized epithelia…	GO:0005913|cell-cell adherens junction;GO:0005737|cytoplasm;GO:0005886|plasma membrane;	GO:0008013|beta-catenin binding;GO:0008092|cytoskeletal protein binding;GO:0030159|receptor signaling complex scaffold activity;	.	.
maker-scaffold_745-snap-gene-2.18	1.74141	2.42494e-11	2.10833e-08	up	yes	maker-scaffold_745-snap-gene-2.18	protein_coding	chrscaffold_745:254049-269279:-	XP_023715920.1	1575	0	XP_023715920.1 disks large homolog 5 isoform X1 [Cryptotermes secundus] XP_023715922.1 disks large homolog 5 isoform X1 [Cryptotermes secundus] PNF25156.1 hypothetical protein B7P43_G01982 [Cryptotermes secundus]	.	.	.	.	.	.	.	.	.	.	.	.	pfam05622	HOOK	HOOK protein. This family consists of several HOOK1, 2 and 3 proteins from different eukaryotic organisms. The different members of the human gene family are HOOK1, HOOK2 and HOOK3. Different domains have been identified in the three human HOOK proteins, and it was demonstrated that the highly conserved NH2-domain mediates attachment to microtubules, whereas the central coiled-coil motif mediates…	.	.	.	.	.
maker-scaffold_747-augustus-gene-11.35	1.17614	1.60795e-06	0.000211973	up	yes	maker-scaffold_747-augustus-gene-11.35	protein_coding	chrscaffold_747:1155989-1157853:+	BAN20813.1	1011	1.88e-134	BAN20813.1 skd/vacuolar sorting [Riptortus pedestris]	KX050976.1	184	8.81e-90	KX050976.1 Endromis versicolora vacuolar protein sorting 4 gene, partial cds	Q793F9	365	2e-123	Vacuolar protein sorting-associated protein 4A	.	.	.	.	pfam00004	AAA	ATPase family associated with various cellular activities (AAA). AAA family proteins often perform chaperone-like functions that assist in the assembly, operation, or disassembly of protein complexes.	GO:0009838|abscission;GO:0007049|cell cycle;GO:0051301|cell division;GO:0016197|endosomal transport;GO:0032466|negative regulation of cytokinesis;GO:1903774|positive regulation of viral budding via host ESCRT complex;GO:0015031|protein transport;GO:0007033|vacuole organization;	GO:0005769|early endosome;GO:0031902|late endosome membrane;GO:0030496|midbody;GO:0005634|nucleus;	GO:0005524|ATP binding;GO:0016887|ATPase activity;GO:0017048|Rho GTPase binding;	K12196	VPS4; vacuolar protein-sorting-associated protein 4
maker-scaffold_756-snap-gene-4.36	1.30145	0.0011339	0.0230595	up	yes	maker-scaffold_756-snap-gene-4.36	protein_coding	chrscaffold_756:476069-502824:+	XP_012276519.1	566	2.55e-56	XP_012276519.1 golgin subfamily A member 3 isoform X2 [Orussus abietinus]	.	.	.	.	Q9BQS8	76.3	4e-12	FYVE and coiled-coil domain-containing protein 1	.	.	.	.	pfam01363	FYVE	FYVE zinc finger. The FYVE zinc finger is named after four proteins that it has been found in: Fab1, YOTB/ZK632.12, Vac1, and EEA1. The FYVE finger has been shown to bind two Zn++ ions. The FYVE finger has eight potential zinc coordinating cysteine positions. Many members of this family also include two histidines in a motif R+HHC+XCG, where + represents a charged residue and X any residue. We ha…	GO:0072383|plus-end-directed vesicle transport along microtubule;GO:1901098|positive regulation of autophagosome maturation;	GO:0005776|autophagosome;GO:0031410|cytoplasmic vesicle;GO:0016021|integral component of membrane;GO:0043231|intracellular membrane-bounded organelle;GO:0005770|late endosome;GO:0005764|lysosome;GO:0016020|membrane;	GO:0046872|metal ion binding;	.	.
maker-scaffold_772-snap-gene-0.15	1.57652	3.46075e-08	9.66413e-06	up	yes	maker-scaffold_772-snap-gene-0.15	protein_coding	chrscaffold_772:85872-154005:-	PSN37212.1	420	4.28e-38	PSN37212.1 hypothetical protein C0J52_12781, partial [Blattella germanica]	.	.	.	.	.	.	.	.	.	.	.	.	pfam15324	TALPID3	Hedgehog signalling target. TALPID3 is a family of eukaryotic proteins that are targets for Hedgehog signalling. Mutations in this gene noticed first in chickens lead to multiple abnormalities of development.	.	.	.	.	.
maker-scaffold_773-augustus-gene-10.8	2.17397	1.1334e-15	4.43101e-12	up	yes	maker-scaffold_773-augustus-gene-10.8	protein_coding	chrscaffold_773:940932-970684:+	XP_021915261.1	10806	0	XP_021915261.1 LOW QUALITY PROTEIN: titin [Zootermopsis nevadensis]	.	.	.	.	Q9I7U4	120	1e-25	Titin	.	.	.	.	pfam07679	I-set	Immunoglobulin I-set domain.	GO:0051301|cell division;GO:0040011|locomotion;GO:0007498|mesoderm development;GO:0007076|mitotic chromosome condensation;GO:0016203|muscle attachment;GO:0007517|muscle organ development;GO:0007520|myoblast fusion;GO:0035206|regulation of hemocyte proliferation;GO:0045214|sarcomere organization;GO:0019233|sensory perception of pain;GO:0007062|sister chromatid cohesion;GO:0007519|skeletal muscle t…	GO:0000794|condensed nuclear chromosome;GO:0031674|I band;GO:0005875|microtubule associated complex;GO:0030017|sarcomere;GO:0005863|striated muscle myosin thick filament;GO:0030018|Z disc;	GO:0003779|actin binding;GO:0008307|structural constituent of muscle;	K12567	TTN; titin [EC:2.7.11.1]
maker-scaffold_773-augustus-gene-10.9	2.05408	2.00327e-09	9.21385e-07	up	yes	maker-scaffold_773-augustus-gene-10.9	protein_coding	chrscaffold_773:976102-988005:+	XP_021915261.1	4584	0	XP_021915261.1 LOW QUALITY PROTEIN: titin [Zootermopsis nevadensis]	XM_011554296.1	83	4.79e-33	XM_011554296.1 PREDICTED: Plutella xylostella titin (LOC105384109), transcript variant X11, mRNA	Q9I7U4	138	1e-31	Titin	.	.	.	.	pfam07679	I-set	Immunoglobulin I-set domain.	GO:0051301|cell division;GO:0040011|locomotion;GO:0007498|mesoderm development;GO:0007076|mitotic chromosome condensation;GO:0016203|muscle attachment;GO:0007517|muscle organ development;GO:0007520|myoblast fusion;GO:0035206|regulation of hemocyte proliferation;GO:0045214|sarcomere organization;GO:0019233|sensory perception of pain;GO:0007062|sister chromatid cohesion;GO:0007519|skeletal muscle t…	GO:0000794|condensed nuclear chromosome;GO:0031674|I band;GO:0005875|microtubule associated complex;GO:0030017|sarcomere;GO:0005863|striated muscle myosin thick filament;GO:0030018|Z disc;	GO:0003779|actin binding;GO:0008307|structural constituent of muscle;	K12567	TTN; titin [EC:2.7.11.1]
maker-scaffold_773-augustus-gene-11.24	1.2837	0.000122403	0.00506385	up	yes	maker-scaffold_773-augustus-gene-11.24	protein_coding	chrscaffold_773:1132191-1143015:+	XP_014293331.1	626	1.7e-67	XP_014293331.1 twitchin-like [Halyomorpha halys]	.	.	.	.	O01761	69.3	2e-10	Muscle M-line assembly protein unc-89	.	.	.	.	pfam07679	I-set	Immunoglobulin I-set domain.	GO:0031034|myosin filament assembly;GO:0035023|regulation of Rho protein signal transduction;GO:0030241|skeletal muscle myosin thick filament assembly;	GO:0031672|A band;GO:0031430|M band;	GO:0005524|ATP binding;GO:0019902|phosphatase binding;GO:0004672|protein kinase activity;GO:0017048|Rho GTPase binding;GO:0005089|Rho guanyl-nucleotide exchange factor activity;	.	.
maker-scaffold_773-snap-gene-10.17	1.25208	0.000719016	0.0175413	up	yes	maker-scaffold_773-snap-gene-10.17	protein_coding	chrscaffold_773:988033-1004092:+	XP_023707219.1	5019	0	XP_023707219.1 titin-like isoform X3 [Cryptotermes secundus]	EU109282.1	278	2.2e-141	EU109282.1 Helicoverpa armigera Kettin1 protein mRNA, complete cds	Q9I7U4	65.1	6e-09	Titin	.	.	.	.	pfam07679	I-set	Immunoglobulin I-set domain.	GO:0051301|cell division;GO:0040011|locomotion;GO:0007498|mesoderm development;GO:0007076|mitotic chromosome condensation;GO:0016203|muscle attachment;GO:0007517|muscle organ development;GO:0007520|myoblast fusion;GO:0035206|regulation of hemocyte proliferation;GO:0045214|sarcomere organization;GO:0019233|sensory perception of pain;GO:0007062|sister chromatid cohesion;GO:0007519|skeletal muscle t…	GO:0000794|condensed nuclear chromosome;GO:0031674|I band;GO:0005875|microtubule associated complex;GO:0030017|sarcomere;GO:0005863|striated muscle myosin thick filament;GO:0030018|Z disc;	GO:0003779|actin binding;GO:0008307|structural constituent of muscle;	K12567	TTN; titin [EC:2.7.11.1]
maker-scaffold_773-snap-gene-12.23	1.89963	5.92159e-07	0.000102891	up	yes	maker-scaffold_773-snap-gene-12.23	protein_coding	chrscaffold_773:1201112-1205382:+	PSN33372.1	532	3.63e-66	PSN33372.1 hypothetical protein C0J52_23695, partial [Blattella germanica]	XM_001987644.1	64	2.88e-23	XM_001987644.1 Drosophila grimshawi GH19832 (Dgri\GH19832), mRNA	Q8WX93	54.3	1e-07	Palladin	.	.	.	.	pfam07679	I-set	Immunoglobulin I-set domain.	GO:0030036|actin cytoskeleton organization;GO:0016477|cell migration;GO:0007010|cytoskeleton organization;GO:0003382|epithelial cell morphogenesis;GO:0003334|keratinocyte development;	GO:0015629|actin cytoskeleton;GO:0005884|actin filament;GO:0030424|axon;GO:0005737|cytoplasm;GO:0005925|focal adhesion;GO:0030426|growth cone;GO:0030027|lamellipodium;GO:0005739|mitochondrion;GO:0005634|nucleus;GO:0005886|plasma membrane;GO:0002102|podosome;GO:0001726|ruffle;GO:0030018|Z disc;	GO:0051371|muscle alpha-actinin binding;	.	.
maker-scaffold_773-snap-gene-8.1	2.04896	2.60214e-13	3.69929e-10	up	yes	maker-scaffold_773-snap-gene-8.1	protein_coding	chrscaffold_773:797981-814164:+	XP_018574013.1	2111	0	XP_018574013.1 titin isoform X5 [Anoplophora glabripennis]	.	.	.	.	A2ASS6	55.8	2e-06	Titin	.	.	.	.	pfam07679	I-set	Immunoglobulin I-set domain.	GO:0007512|adult heart development;GO:0060048|cardiac muscle contraction;GO:0048739|cardiac muscle fiber development;GO:0003300|cardiac muscle hypertrophy;GO:0055008|cardiac muscle tissue morphogenesis;GO:0055003|cardiac myofibril assembly;GO:0035995|detection of muscle stretch;GO:0043056|forward locomotion;GO:0007507|heart development;GO:0060419|heart growth;GO:0003007|heart morphogenesis;GO:000…	GO:0031672|A band;GO:0000794|condensed nuclear chromosome;GO:0070062|extracellular exosome;GO:0031674|I band;GO:0031430|M band;GO:0005859|muscle myosin complex;GO:0030017|sarcomere;GO:0005865|striated muscle thin filament;GO:0030018|Z disc;	GO:0051015|actin filament binding;GO:0042805|actinin binding;GO:0030506|ankyrin binding;GO:0005524|ATP binding;GO:0005509|calcium ion binding;GO:0005516|calmodulin binding;GO:0019899|enzyme binding;GO:0042802|identical protein binding;GO:0051371|muscle alpha-actinin binding;GO:0002020|protease binding;GO:0019901|protein kinase binding;GO:0043621|protein self-association;GO:0004674|protein serine/…	.	.
maker-scaffold_80-augustus-gene-14.6	2.35974	8.75224e-10	4.1475e-07	up	yes	maker-scaffold_80-augustus-gene-14.6	protein_coding	chrscaffold_80:1412808-1440880:-	XP_021935435.1	2166	0	XP_021935435.1 anoctamin-1-like [Zootermopsis nevadensis] XP_021935436.1 anoctamin-1-like [Zootermopsis nevadensis] XP_021935437.1 anoctamin-1-like [Zootermopsis nevadensis] XP_021935438.1 anoctamin-1-like [Zootermopsis nevadensis] KDR10923.1 Anoctamin-1 [Zootermopsis nevadensis]	.	.	.	.	Q8BHY3	524	2e-159	Anoctamin-1	.	.	.	.	pfam04547	Anoctamin	Calcium-activated chloride channel. The family carries eight putative transmembrane domains, and, although it has no similarity to other known channel proteins, it is clearly a calcium-activated ionic channel. It is expressed in various secretory epithelia, the retina and sensory neurons, and mediates receptor-activated chloride currents in diverse physiological processes.	GO:0006812|cation transport;GO:0034605|cellular response to heat;GO:1902476|chloride transmembrane transport;GO:0006821|chloride transport;GO:0050965|detection of temperature stimulus involved in sensory perception of pain;GO:0015705|iodide transport;GO:0007200|phospholipase C-activating G-protein coupled receptor signaling pathway;GO:0035774|positive regulation of insulin secretion involved in c…	GO:0016324|apical plasma membrane;GO:0034707|chloride channel complex;GO:0005737|cytoplasm;GO:0009897|external side of plasma membrane;GO:0070062|extracellular exosome;GO:0005886|plasma membrane;	GO:0005227|calcium activated cation channel activity;GO:0005254|chloride channel activity;GO:0005229|intracellular calcium activated chloride channel activity;GO:0015111|iodide transmembrane transporter activity;GO:0046982|protein heterodimerization activity;GO:0042803|protein homodimerization activity;GO:0005247|voltage-gated chloride channel activity;	K19496	ANO1, DOG1, TMEM16A; anoctamin-1
maker-scaffold_803-snap-gene-1.65	1.39085	0.00169633	0.029873	up	yes	maker-scaffold_803-snap-gene-1.65	protein_coding	chrscaffold_803:125118-128444:-	ASO76410.1	524	2.89e-64	ASO76410.1 heavy chain, muscle Myosin, partial [Spodoptera littoralis]	NM_001316398.1	204	6.72e-101	NM_001316398.1 Drosophila melanogaster myosin heavy chain, transcript variant V (Mhc), mRNA	P05661	205	1e-57	Myosin heavy chain, muscle	SPCC645.05c	154	9e-41	COG5022	pfam00063	Myosin_head	Myosin head (motor domain).	GO:0007527|adult somatic muscle development;GO:0007298|border follicle cell migration;GO:0007427|epithelial cell migration, open tracheal system;GO:0060361|flight;GO:0040011|locomotion;GO:0042692|muscle cell differentiation;GO:0006936|muscle contraction;GO:0007517|muscle organ development;GO:0071689|muscle thin filament assembly;GO:0030239|myofibril assembly;GO:0031033|myosin filament organizatio…	GO:0031672|A band;GO:0016459|myosin complex;GO:0032982|myosin filament;GO:0005703|polytene chromosome puff;GO:0030017|sarcomere;	GO:0030898|actin-dependent ATPase activity;GO:0005524|ATP binding;GO:0042623|ATPase activity, coupled;GO:0003774|motor activity;GO:0042803|protein homodimerization activity;GO:0008307|structural constituent of muscle;	K17751	MYH6_7; myosin heavy chain 6/7
maker-scaffold_803-snap-gene-1.66	1.57875	0.000478849	0.0130685	up	yes	maker-scaffold_803-snap-gene-1.66	protein_coding	chrscaffold_803:131925-139930:-	KPJ16571.1	1075	1.22e-145	KPJ16571.1 Myosin heavy chain, muscle [Papilio machaon]	XM_016982115.1	193	7.27e-95	XM_016982115.1 PREDICTED: Nasonia vitripennis myosin heavy chain, muscle (LOC100123633), transcript variant X11, mRNA	P05661	283	2e-85	Myosin heavy chain, muscle	SPCC645.05c	119	2e-29	COG5022	pfam00063	Myosin_head	Myosin head (motor domain).	GO:0007527|adult somatic muscle development;GO:0007298|border follicle cell migration;GO:0007427|epithelial cell migration, open tracheal system;GO:0060361|flight;GO:0040011|locomotion;GO:0042692|muscle cell differentiation;GO:0006936|muscle contraction;GO:0007517|muscle organ development;GO:0071689|muscle thin filament assembly;GO:0030239|myofibril assembly;GO:0031033|myosin filament organizatio…	GO:0031672|A band;GO:0016459|myosin complex;GO:0032982|myosin filament;GO:0005703|polytene chromosome puff;GO:0030017|sarcomere;	GO:0030898|actin-dependent ATPase activity;GO:0005524|ATP binding;GO:0042623|ATPase activity, coupled;GO:0003774|motor activity;GO:0042803|protein homodimerization activity;GO:0008307|structural constituent of muscle;	K17751	MYH6_7; myosin heavy chain 6/7
maker-scaffold_813-snap-gene-0.27	1.32513	0.00146986	0.0272139	up	yes	maker-scaffold_813-snap-gene-0.27	protein_coding	chrscaffold_813:30460-37368:-	XP_012058612.1	2008	0	XP_012058612.1 PREDICTED: uncharacterized protein LOC105621766 [Atta cephalotes]	AY062175.2	408	0	AY062175.2 Manduca sexta chitin synthase mRNA, complete cds	O13395	87.4	1e-16	Chitin synthase 6	YBR023c	77	6e-14	COG1215	pfam03142	Chitin_synth_2	Chitin synthase. Members of this family are fungal chitin synthase EC:2.4.1.16 enzymes. They catalyze chitin synthesis as follows: UDP-N-acetyl-D-glucosamine + {(1,4)-(N-acetyl-beta-D-glucosaminyl)}(N) <=> UDP + {(1,4)-(N-acetyl-beta-D-glucosaminyl)}(N+1).	GO:0034221|fungal-type cell wall chitin biosynthetic process;GO:0031505|fungal-type cell wall organization;	GO:0071944|cell periphery;GO:0030428|cell septum;GO:0030659|cytoplasmic vesicle membrane;GO:0016021|integral component of membrane;GO:0005886|plasma membrane;	GO:0004100|chitin synthase activity;GO:0003677|DNA binding;	K00698	CHS1; chitin synthase [EC:2.4.1.16]
maker-scaffold_818-snap-gene-4.64	1.47696	0.00283847	0.0420341	up	yes	maker-scaffold_818-snap-gene-4.64	protein_coding	chrscaffold_818:385677-396857:+	XP_023723208.1	2247	0	XP_023723208.1 furin-like protease 1 isoform X2 [Cryptotermes secundus]	XM_007893092.1	57	7.02e-19	XM_007893092.1 PREDICTED: Callorhinchus milii proprotein convertase subtilisin/kexin type 1 (pcsk1), mRNA	P30430	750	0	Furin-like protease 1, isoform 1-CRR	YNL238w_1	275	1e-84	COG1404	pfam00082	Peptidase_S8	Subtilase family. Subtilases are a family of serine proteases. They appear to have independently and convergently evolved an Asp/Ser/His catalytic triad, like that found in the trypsin serine proteases (see pfam00089). Structure is an alpha/beta fold containing a 7-stranded parallel beta sheet, order 2314567.	GO:0097688|glutamate receptor clustering;GO:0001941|postsynaptic membrane organization;GO:0097090|presynaptic membrane organization;GO:0008039|synaptic target recognition;	GO:0000139|Golgi membrane;GO:0016021|integral component of membrane;GO:0005886|plasma membrane;	GO:0004252|serine-type endopeptidase activity;	.	.
maker-scaffold_828-snap-gene-4.27	-1.88893	0.00193918	0.0327837	down	yes	maker-scaffold_828-snap-gene-4.27	protein_coding	chrscaffold_828:229121-236664:-	OCA23224.1	1017	5.98e-134	OCA23224.1 hypothetical protein XENTR_v900239442mg, partial [Xenopus tropicalis]	.	.	.	.	Q8WXX0	385	4e-118	Dynein heavy chain 7, axonemal	.	.	.	.	pfam03028	Dynein_heavy	Dynein heavy chain and region D6 of dynein motor. This family represents the C-terminal region of dynein heavy chain. The chain also contains ATPase activity and microtubule binding ability and acts as a motor for the movement of organelles and vesicles along microtubules. Dynein is also involved in cilia and flagella movement. The dynein subunit consists of at least two heavy chains and a number…	GO:0003341|cilium movement;GO:0060285|cilium-dependent cell motility;GO:0036159|inner dynein arm assembly;	GO:0005858|axonemal dynein complex;GO:0005929|cilium;GO:0005737|cytoplasm;GO:0036156|inner dynein arm;GO:0005874|microtubule;	GO:0005524|ATP binding;GO:0016887|ATPase activity;GO:0005509|calcium ion binding;GO:0003777|microtubule motor activity;	K10408	DNAH; dynein heavy chain, axonemal
maker-scaffold_83-augustus-gene-9.25	1.50959	0.000321054	0.00988316	up	yes	maker-scaffold_83-augustus-gene-9.25	protein_coding	chrscaffold_83:973291-985322:-	KDR23400.1	1114	2.01e-134	KDR23400.1 Monocarboxylate transporter 10, partial [Zootermopsis nevadensis]	.	.	.	.	A1L1W9	309	4e-90	Monocarboxylate transporter 10	AF0367	80.1	1e-14	COG0477	pfam07690	MFS_1	Major Facilitator Superfamily.	GO:0034220|ion transmembrane transport;	GO:0016021|integral component of membrane;GO:0005887|integral component of plasma membrane;	GO:0015173|aromatic amino acid transmembrane transporter activity;GO:0015349|thyroid hormone transmembrane transporter activity;GO:0005215|transporter activity;	K08187	SLC16A10; MFS transporter, MCP family, solute carrier family 16 (monocarboxylic acid transporters), member 10
maker-scaffold_83-snap-gene-2.14	-1.02754	0.000512589	0.0136093	down	yes	maker-scaffold_83-snap-gene-2.14	protein_coding	chrscaffold_83:181693-203484:+	PSN51877.1	863	5.59e-100	PSN51877.1 hypothetical protein C0J52_11582, partial [Blattella germanica]	.	.	.	.	Q8TDF5	65.1	4e-09	Neuropilin and tolloid-like protein 1	.	.	.	.	pfam00431	CUB	CUB domain.	GO:0007613|memory;GO:2000463|positive regulation of excitatory postsynaptic potential;GO:0097120|receptor localization to synapse;GO:0048169|regulation of long-term neuronal synaptic plasticity;GO:0008542|visual learning;	GO:0030054|cell junction;GO:0060076|excitatory synapse;GO:0005576|extracellular region;GO:0016021|integral component of membrane;GO:0014069|postsynaptic density;GO:0045211|postsynaptic membrane;	.	.	.
maker-scaffold_83-snap-gene-8.7	1.14361	0.00131414	0.0254023	up	yes	maker-scaffold_83-snap-gene-8.7	protein_coding	chrscaffold_83:808025-809034:+	XP_023704597.1	552	2.53e-70	XP_023704597.1 protein jagunal [Cryptotermes secundus]	.	.	.	.	Q7K1V5	166	2e-50	Protein jagunal	.	.	.	.	pfam07086	Jagunal	Jagunal, ER re-organisation during oogenesis. Jagunal is an endoplasmic-reticulum (ER)-membrane protein found in eukaryotes. It is involved in reorganising the ER in cells that must increase exocytic membrane traffic during development, that is, in the oocyte during vitellogenesis. It facilitates vesicular traffic in the subcortex.	GO:0022416|chaeta development;GO:0008407|chaeta morphogenesis;GO:0007029|endoplasmic reticulum organization;GO:0051686|establishment of ER localization;GO:0006887|exocytosis;GO:0001555|oocyte growth;GO:0007296|vitellogenesis;	GO:0005789|endoplasmic reticulum membrane;GO:0016021|integral component of membrane;	.	.	.
maker-scaffold_845-snap-gene-1.5	1.32931	0.00353363	0.0486006	up	yes	maker-scaffold_845-snap-gene-1.5	protein_coding	chrscaffold_845:137671-141266:-	XP_022189002.1	490	2.16e-57	XP_022189002.1 sorting nexin lst-4-like [Nilaparvata lugens]	.	.	.	.	Q96RF0	115	3e-29	Sorting nexin-18	.	.	.	.	pfam10456	BAR_3_WASP_bdg	WASP-binding domain of Sorting nexin protein. The C-terminal region of the Sorting nexin group of proteins appears to carry a BAR-like (Bin/amphiphysin/Rvs) domain. This domain is very diverse and the similarities with other BAR domains are few. In the Sorting nexins it is associated with family PX, pfam00787.13, and in combination with PX appears to be necessary to bind WASP along with p85 to fo…	GO:0036089|cleavage furrow formation;GO:0006897|endocytosis;GO:0016197|endosomal transport;GO:0006886|intracellular protein transport;GO:0000281|mitotic cytokinesis;GO:0007067|mitotic nuclear division;GO:0043547|positive regulation of GTPase activity;GO:0016050|vesicle organization;	GO:0030659|cytoplasmic vesicle membrane;GO:0016023|cytoplasmic membrane-bounded vesicle;GO:0005768|endosome;GO:0010008|endosome membrane;GO:0070062|extracellular exosome;GO:0031234|extrinsic component of cytoplasmic side of plasma membrane;GO:0043231|intracellular membrane-bounded organelle;GO:0005654|nucleoplasm;	GO:0005546|phosphatidylinositol-4,5-bisphosphate binding;	K17923	SNX9_18_33; sorting nexin-9/18/33
maker-scaffold_848-snap-gene-1.24	1.41745	0.00102451	0.0216211	up	yes	maker-scaffold_848-snap-gene-1.24	protein_coding	chrscaffold_848:69927-72336:-	XP_023727072.1	805	5.64e-98	XP_023727072.1 sterile alpha and TIR motif-containing protein 1 isoform X6 [Cryptotermes secundus]	.	.	.	.	Q6IDD9	234	4e-69	Sterile alpha and TIR motif-containing protein 1	.	.	.	.	pfam13676	TIR_2	TIR domain. This is a family of bacterial Toll-like receptors.	GO:0045087|innate immune response;GO:1901214|regulation of neuron death;GO:0048678|response to axon injury;GO:0007165|signal transduction;	GO:0030424|axon;GO:0005737|cytoplasm;GO:0043005|neuron projection;GO:0043025|neuronal cell body;	.	.	.
maker-scaffold_848-snap-gene-1.26	1.85286	3.10102e-05	0.00184387	up	yes	maker-scaffold_848-snap-gene-1.26	protein_coding	chrscaffold_848:82969-85948:-	XP_021941776.1	1958	0	XP_021941776.1 sterile alpha and TIR motif-containing protein 1 isoform X6 [Zootermopsis nevadensis] XP_021941778.1 sterile alpha and TIR motif-containing protein 1 isoform X7 [Zootermopsis nevadensis]	.	.	.	.	Q6IDD9	658	0	Sterile alpha and TIR motif-containing protein 1	.	.	.	.	pfam11774	Lsr2	Lsr2. Lsr2 is a small, basic DNA-bridging protein present in Mycobacterium and related actinomycetes. It is a functional homolog of the H-NS-like proteins. H-NS proteins play a role in nucleoid organisation and also function as a pleiotropic regulator of gene expression.	GO:0045087|innate immune response;GO:1901214|regulation of neuron death;GO:0048678|response to axon injury;GO:0007165|signal transduction;	GO:0030424|axon;GO:0005737|cytoplasm;GO:0043005|neuron projection;GO:0043025|neuronal cell body;	.	.	.
maker-scaffold_852-snap-gene-3.49	-2.41257	0.000331825	0.0101349	down	yes	maker-scaffold_852-snap-gene-3.49	protein_coding	chrscaffold_852:370155-373837:+	.	.	.	.	.	.	.	.	.	.	.	.	.	.	.	.	pfam02124	Marek_A	Marek's disease glycoprotein A.	.	.	.	.	.
maker-scaffold_867-snap-gene-1.18	1.7001	1.94634e-05	0.00132334	up	yes	maker-scaffold_867-snap-gene-1.18	protein_coding	chrscaffold_867:153867-157562:+	PNF15258.1	420	9.04e-45	PNF15258.1 hypothetical protein B7P43_G00964 [Cryptotermes secundus]	.	.	.	.	Q8IWV8	115	2e-27	E3 ubiquitin-protein ligase UBR2	.	.	.	.	pfam02207	zf-UBR	Putative zinc finger in N-recognin (UBR box). This region is found in E3 ubiquitin ligases that recognize N-recognins.	GO:0071233|cellular response to leucine;GO:0006342|chromatin silencing;GO:0033522|histone H2A ubiquitination;GO:0007141|male meiosis I;GO:0032007|negative regulation of TOR signaling;GO:0000209|protein polyubiquitination;GO:0007283|spermatogenesis;GO:0071596|ubiquitin-dependent protein catabolic process via the N-end rule pathway;	GO:0000785|chromatin;GO:0005737|cytoplasm;GO:0005829|cytosol;GO:0005654|nucleoplasm;GO:0005886|plasma membrane;GO:0000151|ubiquitin ligase complex;	GO:0070728|leucine binding;GO:0016874|ligase activity;GO:0061630|ubiquitin protein ligase activity;GO:0004842|ubiquitin-protein transferase activity;GO:0008270|zinc ion binding;	K10626	UBR2; E3 ubiquitin-protein ligase UBR2 [EC:2.3.2.27]
maker-scaffold_867-snap-gene-1.19	1.77107	2.34175e-07	5.36093e-05	up	yes	maker-scaffold_867-snap-gene-1.19	protein_coding	chrscaffold_867:158730-171586:+	PSN37650.1	1701	0	PSN37650.1 E3 ubiquitin-protein ligase UBR2 [Blattella germanica]	.	.	.	.	Q9VX91	427	2e-130	E3 ubiquitin-protein ligase UBR1	.	.	.	.	pfam02617	ClpS	ATP-dependent Clp protease adaptor protein ClpS. In the bacterial cytosol, ATP-dependent protein degradation is performed by several different chaperone-protease pairs, including ClpAP. ClpS directly influences the ClpAP machine by binding to the N-terminal domain of the chaperone ClpA. The degradation of ClpAP substrates, both SsrA-tagged proteins and ClpA itself, is specifically inhibited by Cl…	GO:0016567|protein ubiquitination;GO:0071596|ubiquitin-dependent protein catabolic process via the N-end rule pathway;	GO:0005737|cytoplasm;GO:0000151|ubiquitin ligase complex;	GO:0016874|ligase activity;GO:0061630|ubiquitin protein ligase activity;GO:0004842|ubiquitin-protein transferase activity;GO:0008270|zinc ion binding;	K10626	UBR2; E3 ubiquitin-protein ligase UBR2 [EC:2.3.2.27]
maker-scaffold_869-snap-gene-2.3	1.28382	2.21177e-06	0.000272344	up	yes	maker-scaffold_869-snap-gene-2.3	protein_coding	chrscaffold_869:183854-194233:+	PNF41190.1	3475	0	PNF41190.1 hypothetical protein B7P43_G01459, partial [Cryptotermes secundus]	XM_014512640.1	150	2.13e-70	XM_014512640.1 PREDICTED: Papilio machaon dynein heavy chain, cytoplasmic (LOC106718526), mRNA	P37276	1234	0	Dynein heavy chain, cytoplasmic	YKR054c	112	2e-24	COG5245	pfam08385	DHC_N1	Dynein heavy chain, N-terminal region 1. Dynein heavy chains interact with other heavy chains to form dimers, and with intermediate chain-light chain complexes to form a basal cargo binding unit. The region featured in this family includes the sequences implicated in mediating these interactions. It is thought to be flexible and not to adopt a rigid conformation.	GO:0008088|axon cargo transport;GO:0007298|border follicle cell migration;GO:0007349|cellularization;GO:0007098|centrosome cycle;GO:0051642|centrosome localization;GO:0040003|chitin-based cuticle development;GO:0007282|cystoblast division;GO:0048813|dendrite morphogenesis;GO:0045198|establishment of epithelial cell apical/basal polarity;GO:0051683|establishment of Golgi localization;GO:0040001|es…	GO:1904115|axon cytoplasm;GO:0005938|cell cortex;GO:0005737|cytoplasm;GO:0005868|cytoplasmic dynein complex;GO:0030286|dynein complex;GO:0045169|fusome;GO:0045172|germline ring canal;GO:0005794|Golgi apparatus;GO:0030529|ribonucleoprotein complex;GO:0000776|kinetochore;GO:0005874|microtubule;GO:0005875|microtubule associated complex;	GO:0005524|ATP binding;GO:0008569|ATP-dependent microtubule motor activity, minus-end-directed;GO:0042623|ATPase activity, coupled;GO:0045505|dynein intermediate chain binding;GO:0051959|dynein light intermediate chain binding;GO:0003777|microtubule motor activity;	K10413	DYNC1H; dynein heavy chain 1, cytosolic
maker-scaffold_871-augustus-gene-1.6	2.06036	0.00248636	0.038804	up	yes	maker-scaffold_871-augustus-gene-1.6	protein_coding	chrscaffold_871:121886-124171:-	NP_001161556.1	145	2.94e-09	NP_001161556.1 glycine receptor alpha 1 subunit-like protein [Saccoglossus kowalevskii] ACY92536.1 glycine receptor alpha 1 subunit-like protein [Saccoglossus kowalevskii]	.	.	.	.	P48167	54.3	3e-08	Glycine receptor subunit beta	.	.	.	.	pfam02931	Neur_chan_LBD	Neurotransmitter-gated ion-channel ligand binding domain. This family is the extracellular ligand binding domain of these ion channels. This domain forms a pentameric arrangement in the known structure.	GO:0007340|acrosome reaction;GO:0007628|adult walking behavior;GO:0007268|synaptic transmission;GO:1902476|chloride transmembrane transport;GO:0097112|gamma-aminobutyric acid receptor clustering;GO:0034220|ion transmembrane transport;GO:0006811|ion transport;GO:0007399|nervous system development;GO:0007218|neuropeptide signaling pathway;GO:0051291|protein heterooligomerization;GO:0042391|regulati…	GO:0030054|cell junction;GO:0005737|cytoplasm;GO:0030425|dendrite;GO:0016935|glycine-gated chloride channel complex;GO:0005887|integral component of plasma membrane;GO:0005886|plasma membrane;GO:0045211|postsynaptic membrane;	GO:0008144|drug binding;GO:0016934|extracellular-glycine-gated chloride channel activity;GO:0016933|extracellular-glycine-gated ion channel activity;GO:0016594|glycine binding;	K05196	GLRB; glycine receptor beta
maker-scaffold_873-augustus-gene-4.24	-1.38473	2.9394e-05	0.00178857	down	yes	maker-scaffold_873-augustus-gene-4.24	protein_coding	chrscaffold_873:421473-426218:+	PNF16617.1	547	1.4e-66	PNF16617.1 hypothetical protein B7P43_G06434 [Cryptotermes secundus]	.	.	.	.	Q9EPL9	197	1e-56	Peroxisomal acyl-coenzyme A oxidase 3	YGL205w	60.1	1e-09	COG1960	pfam01756	ACOX	Acyl-CoA oxidase. This is a family of Acyl-CoA oxidases EC:1.3.3.6. Acyl-coA oxidase converts acyl-CoA into trans-2- enoyl-CoA.	GO:0006635|fatty acid beta-oxidation;GO:0033539|fatty acid beta-oxidation using acyl-CoA dehydrogenase;GO:0033540|fatty acid beta-oxidation using acyl-CoA oxidase;GO:0055088|lipid homeostasis;	GO:0016020|membrane;GO:0005739|mitochondrion;GO:0005782|peroxisomal matrix;GO:0005777|peroxisome;	GO:0003995|acyl-CoA dehydrogenase activity;GO:0009055|electron carrier activity;GO:0000062|fatty-acyl-CoA binding;GO:0050660|flavin adenine dinucleotide binding;GO:0052890|oxidoreductase activity, acting on the CH-CH group of donors, with a flavin as acceptor;GO:0016402|pristanoyl-CoA oxidase activity;GO:0005102|receptor binding;	K00232	E1.3.3.6, ACOX1, ACOX3; acyl-CoA oxidase [EC:1.3.3.6]
maker-scaffold_874-snap-gene-1.5	-1.22425	0.00064352	0.0162846	down	yes	maker-scaffold_874-snap-gene-1.5	protein_coding	chrscaffold_874:127384-128072:-	XP_021959385.1	257	3.12e-26	XP_021959385.1 coiled-coil-helix-coiled-coil-helix domain-containing protein 7-like [Folsomia candida] OXA64351.1 Coiled-coil-helix-coiled-coil-helix domain-containing protein 7 [Folsomia candida]	.	.	.	.	Q8SPI2	75.1	2e-16	Coiled-coil-helix-coiled-coil-helix domain-containing protein 7	.	.	.	.	pfam02297	COX6B	Cytochrome oxidase c subunit VIb. Cytochrome c oxidase, a 13 sub-unit complex, EC:1.9.3.1 is the terminal oxidase in the mitochondrial electron transport chain. This family is composed of the potentially heme-binding subunit IVb of the oxidase.	.	GO:0005758|mitochondrial intermembrane space;	.	.	.
maker-scaffold_886-augustus-gene-3.91	-1.01752	0.000547191	0.0143093	down	yes	maker-scaffold_886-augustus-gene-3.91	protein_coding	chrscaffold_886:446624-462530:+	XP_021937911.1	1376	6.27e-173	XP_021937911.1 neither inactivation nor afterpotential protein G isoform X7 [Zootermopsis nevadensis]	.	.	.	.	Q9VGP2	290	1e-83	Neither inactivation nor afterpotential protein G	CC2642	224	2e-61	COG2303	pfam00732	GMC_oxred_N	GMC oxidoreductase. This family of proteins bind FAD as a cofactor.	GO:0055114|oxidation-reduction process;GO:0050896|response to stimulus;GO:0001523|retinoid metabolic process;GO:0046154|rhodopsin metabolic process;GO:0006810|transport;GO:0007601|visual perception;	GO:0005576|extracellular region;	GO:0050660|flavin adenine dinucleotide binding;GO:0016491|oxidoreductase activity;GO:0016614|oxidoreductase activity, acting on CH-OH group of donors;	.	.
maker-scaffold_886-snap-gene-3.56	-1.5726	9.1816e-07	0.000140766	down	yes	maker-scaffold_886-snap-gene-3.56	protein_coding	chrscaffold_886:458461-462530:-	.	.	.	.	.	.	.	.	.	.	.	.	.	.	.	.	pfam05199	GMC_oxred_C	GMC oxidoreductase. This domain found associated with pfam00732.	.	.	.	.	.
maker-scaffold_904-snap-gene-2.14	1.01745	0.000323666	0.009944	up	yes	maker-scaffold_904-snap-gene-2.14	protein_coding	chrscaffold_904:246848-247335:+	XP_014261523.1	201	1.1e-18	XP_014261523.1 uncharacterized protein LOC106673779 isoform X3 [Cimex lectularius]	.	.	.	.	.	.	.	.	.	.	.	.	pfam10332	DUF2418	Protein of unknown function (DUF2418). This is a conserved 100 residue central region of a family of proteins found in fungi. It carries a characteristic EYD sequence motif. The function is not known.	.	.	.	.	.
maker-scaffold_910-snap-gene-2.17	-1.9464	0.000714739	0.0174915	down	yes	maker-scaffold_910-snap-gene-2.17	protein_coding	chrscaffold_910:260088-278553:+	XP_023726158.1	2156	0	XP_023726158.1 bifunctional glutamate/proline--tRNA ligase-like [Cryptotermes secundus] PNF14364.1 hypothetical protein B7P43_G03421 [Cryptotermes secundus]	XM_009482132.1	205	6.76e-101	XM_009482132.1 PREDICTED: Pelecanus crispus bifunctional glutamate/proline--tRNA ligase-like (LOC104030426), partial mRNA	P28668	816	0	Bifunctional glutamate/proline--tRNA ligase	YHR020w_2	630	0	COG0442	pfam09180	ProRS-C_1	Prolyl-tRNA synthetase, C-terminal. Members of this family are predominantly found in prokaryotic prolyl-tRNA synthetase. They contain a zinc binding site, and adopt a structure consisting of alpha helices and antiparallel beta sheets arranged in 2 layers, in a beta-alpha-beta-alpha-beta motif.	GO:0006424|glutamyl-tRNA aminoacylation;GO:0006433|prolyl-tRNA aminoacylation;	GO:0017101|aminoacyl-tRNA synthetase multienzyme complex;GO:0005737|cytoplasm;	GO:0005524|ATP binding;GO:0004818|glutamate-tRNA ligase activity;GO:0004827|proline-tRNA ligase activity;GO:0003723|RNA binding;	K14163	EPRS; bifunctional glutamyl/prolyl-tRNA synthetase [EC:6.1.1.17 6.1.1.15]
maker-scaffold_93-snap-gene-12.42	1.55665	0.000105941	0.00462768	up	yes	maker-scaffold_93-snap-gene-12.42	protein_coding	chrscaffold_93:1189454-1204609:-	XP_023715138.1	1631	0	XP_023715138.1 neural-cadherin-like [Cryptotermes secundus]	XM_017261128.1	272	2.3e-138	XM_017261128.1 PREDICTED: Drosophila elegans neural-cadherin (LOC108138735), transcript variant X14, mRNA	O15943	82.8	5e-15	Neural-cadherin	.	.	.	.	pfam00028	Cadherin	Cadherin domain.	GO:0048675|axon extension;GO:0048846|axon extension involved in axon guidance;GO:0007411|axon guidance;GO:0007412|axon target recognition;GO:0007413|axonal fasciculation;GO:0016339|calcium-dependent cell-cell adhesion via plasma membrane cell adhesion molecules;GO:0044331|cell-cell adhesion mediated by cadherin;GO:0007156|homophilic cell adhesion via plasma membrane adhesion molecules;GO:0050774|…	GO:0030424|axon;GO:0005911|cell-cell junction;GO:0030425|dendrite;GO:0016021|integral component of membrane;GO:0005887|integral component of plasma membrane;GO:0005886|plasma membrane;	GO:0008013|beta-catenin binding;GO:0045296|cadherin binding;GO:0005509|calcium ion binding;GO:0050839|cell adhesion molecule binding;GO:0042803|protein homodimerization activity;GO:0004872|receptor activity;	.	.
maker-scaffold_93-snap-gene-16.77	2.10977	2.06275e-07	4.81452e-05	up	yes	maker-scaffold_93-snap-gene-16.77	protein_coding	chrscaffold_93:1653832-1656523:-	PSN50509.1	469	2.78e-49	PSN50509.1 Neural-cadherin [Blattella germanica]	.	.	.	.	O15943	168	3e-42	Neural-cadherin	.	.	.	.	pfam00028	Cadherin	Cadherin domain.	GO:0048675|axon extension;GO:0048846|axon extension involved in axon guidance;GO:0007411|axon guidance;GO:0007412|axon target recognition;GO:0007413|axonal fasciculation;GO:0016339|calcium-dependent cell-cell adhesion via plasma membrane cell adhesion molecules;GO:0044331|cell-cell adhesion mediated by cadherin;GO:0007156|homophilic cell adhesion via plasma membrane adhesion molecules;GO:0050774|…	GO:0030424|axon;GO:0005911|cell-cell junction;GO:0030425|dendrite;GO:0016021|integral component of membrane;GO:0005887|integral component of plasma membrane;GO:0005886|plasma membrane;	GO:0008013|beta-catenin binding;GO:0045296|cadherin binding;GO:0005509|calcium ion binding;GO:0050839|cell adhesion molecule binding;GO:0042803|protein homodimerization activity;GO:0004872|receptor activity;	.	.
maker-scaffold_939-snap-gene-3.19	1.04363	3.91962e-07	7.56729e-05	up	yes	maker-scaffold_939-snap-gene-3.19	protein_coding	chrscaffold_939:299847-308235:-	XP_023715612.1	192	7.96e-12	XP_023715612.1 transforming acidic coiled-coil-containing protein 3 isoform X2 [Cryptotermes secundus] PNF25490.1 hypothetical protein B7P43_G05932 [Cryptotermes secundus]	.	.	.	.	.	.	.	.	.	.	.	.	pfam13836	DUF4195	Domain of unknown function (DUF4195). This family is found at the N-terminus of metazoan proteins that carry PHD-like zinc-finger domains. The function is not known.	.	.	.	.	.
maker-scaffold_945-augustus-gene-0.1	1.53974	0.00281835	0.0418154	up	yes	maker-scaffold_945-augustus-gene-0.1	protein_coding	chrscaffold_945:54777-57186:-	KDR24323.1	536	1.5e-69	KDR24323.1 Longitudinals lacking protein, isoforms J/P/Q/S/Z [Zootermopsis nevadensis]	.	.	.	.	Q7KQZ4	109	7e-27	Longitudinals lacking protein, isoforms A/B/D/L	.	.	.	.	pfam00651	BTB	BTB/POZ domain. The BTB (for BR-C, ttk and bab) or POZ (for Pox virus and Zinc finger) domain is present near the N-terminus of a fraction of zinc finger (pfam00096) proteins and in proteins that contain the pfam01344 motif such as Kelch and a family of pox virus proteins. The BTB/POZ domain mediates homomeric dimerization and in some instances heteromeric dimerization. The structure of the dimer…	GO:0019730|antimicrobial humoral response;GO:0007411|axon guidance;GO:0016199|axon midline choice point recognition;GO:0007409|axonogenesis;GO:0048854|brain morphogenesis;GO:0048813|dendrite morphogenesis;GO:0008406|gonad development;GO:0002121|inter-male aggressive behavior;GO:0035167|larval lymph gland hemopoiesis;GO:0007526|larval somatic muscle development;GO:0031987|locomotion involved in lo…	GO:0005654|nucleoplasm;GO:0005634|nucleus;	GO:0003677|DNA binding;GO:0046872|metal ion binding;GO:0003700|transcription factor activity, sequence-specific DNA binding;	.	.
maker-scaffold_954-augustus-gene-3.11	-1.02683	0.000272932	0.00887341	down	yes	maker-scaffold_954-augustus-gene-3.11	protein_coding	chrscaffold_954:301570-302868:-	XP_021939636.1	479	4.84e-57	XP_021939636.1 39S ribosomal protein L48, mitochondrial isoform X1 [Zootermopsis nevadensis]	.	.	.	.	.	.	.	.	.	.	.	.	pfam00338	Ribosomal_S10	Ribosomal protein S10p/S20e. This family includes small ribosomal subunit S10 from prokaryotes and S20 from eukaryotes.	.	.	.	.	.
maker-scaffold_967-snap-gene-2.27	1.25838	0.000273584	0.00887614	up	yes	maker-scaffold_967-snap-gene-2.27	protein_coding	chrscaffold_967:161220-177237:+	PNF14456.1	501	8.22e-47	PNF14456.1 hypothetical protein B7P43_G01679 [Cryptotermes secundus]	.	.	.	.	Q96T23	110	2e-22	Remodeling and spacing factor 1	.	.	.	.	pfam16001	DUF4775	Domain of unknown function (DUF4775). This family of proteins is functionally uncharacterized. This family of proteins is found in eukaryotes. Proteins in this family are typically between 308 and 484 amino acids in length.	GO:0034080|CENP-A containing nucleosome assembly;GO:0016569|covalent chromatin modification;GO:0006338|chromatin remodeling;GO:0006352|DNA-templated transcription, initiation;GO:0043392|negative regulation of DNA binding;GO:0045892|negative regulation of transcription, DNA-templated;GO:0006334|nucleosome assembly;GO:0016584|nucleosome positioning;GO:0045893|positive regulation of transcription, D…	GO:0005654|nucleoplasm;GO:0005634|nucleus;GO:0031213|RSF complex;	GO:0042393|histone binding;GO:0008270|zinc ion binding;	K11657	RSF1; remodeling and spacing factor 1
maker-scaffold_99-snap-gene-16.44	1.03725	0.000215853	0.00748449	up	yes	maker-scaffold_99-snap-gene-16.44	protein_coding	chrscaffold_99:1572709-1573236:+	XP_021942822.1	404	5.25e-44	XP_021942822.1 polycomb protein Scm isoform X3 [Zootermopsis nevadensis]	.	.	.	.	Q9VHA0	102	2e-24	Polycomb protein Scm	.	.	.	.	pfam06467	zf-FCS	MYM-type Zinc finger with FCS sequence motif. MYM-type zinc fingers were identified in MYM family proteins. Human protein ZMYM3 is involved in a chromosomal translocation and may be responsible for X-linked retardation in XQ13.1. ZMYM2 is also involved in disease. In myeloproliferative disorders it is fused to FGF receptor 1; in atypical myeloproliferative disorders it is rearranged. Members of t…	GO:0007409|axonogenesis;GO:0016569|covalent chromatin modification;GO:0048749|compound eye development;GO:0016458|gene silencing;GO:0030708|germarium-derived female germ-line cyst encapsulation;GO:0045926|negative regulation of growth;GO:0045892|negative regulation of transcription, DNA-templated;GO:0022008|neurogenesis;GO:0030713|ovarian follicle cell stalk formation;GO:0006351|transcription, DN…	GO:0005634|nucleus;GO:0005700|polytene chromosome;GO:0035102|PRC1 complex;	GO:0042802|identical protein binding;GO:0008270|zinc ion binding;	K11461	SCMH1; polycomb protein SCMH1
maker-scaffold_996-snap-gene-4.41	1.0495	7.13368e-05	0.00342987	up	yes	maker-scaffold_996-snap-gene-4.41	protein_coding	chrscaffold_996:428438-439668:+	XP_023714808.1	2530	0	XP_023714808.1 protein MON2 homolog [Cryptotermes secundus] PNF42354.1 MON2-like protein [Cryptotermes secundus]	XM_011693176.1	283	1.58e-144	XM_011693176.1 PREDICTED: Wasmannia auropunctata protein MON2 homolog (LOC105452230), transcript variant X2, mRNA	Q9VLT1	759	0	Protein MON2 homolog	.	.	.	.	pfam16206	Mon2_C	C-terminal region of Mon2 protein. Mon2 proteins are found from fungi to plants, to human and is a scaffold protein involved in multiple aspects of endo membrane trafficking. This C-terminal region is essential for Mon2 activity.	GO:0031532|actin cytoskeleton reorganization;GO:0007318|pole plasm protein localization;GO:0015031|protein transport;	GO:0005768|endosome;GO:0005794|Golgi apparatus;	GO:0005519|cytoskeletal regulatory protein binding;	.	.
maker-scaffold_998-snap-gene-3.22	1.61712	1.63324e-05	0.00116624	up	yes	maker-scaffold_998-snap-gene-3.22	protein_coding	chrscaffold_998:377006-384105:+	XP_021930840.1	704	3.53e-73	XP_021930840.1 uncharacterized protein LOC110835191 [Zootermopsis nevadensis]	.	.	.	.	.	.	.	.	.	.	.	.	pfam00759	Glyco_hydro_9	Glycosyl hydrolase family 9.	.	.	.	.	.
snap_masked-scaffold_1001-processed-gene-0.5	-1.06105	9.70292e-07	0.000145898	down	yes	snap_masked-scaffold_1001-processed-gene-0.5	protein_coding	chrscaffold_1001:45463-51974:-	XP_022193132.1	219	2.72e-15	XP_022193132.1 bromodomain adjacent to zinc finger domain protein 2B-like isoform X6 [Nilaparvata lugens]	.	.	.	.	Q91YE5	70.5	3e-11	Bromodomain adjacent to zinc finger domain protein 2A	.	.	.	.	pfam00439	Bromodomain	Bromodomain. Bromodomains are 110 amino acid long domains, that are found in many chromatin associated proteins. Bromodomains can interact specifically with acetylated lysine.	GO:0006338|chromatin remodeling;GO:0000183|chromatin silencing at rDNA;GO:0006306|DNA methylation;GO:0070869|heterochromatin assembly involved in chromatin silencing;GO:0016575|histone deacetylation;GO:0051567|histone H3-K9 methylation;GO:0070933|histone H4 deacetylation;GO:0034770|histone H4-K20 methylation;GO:0016479|negative regulation of transcription from RNA polymerase I promoter;GO:0006351…	GO:0005677|chromatin silencing complex;GO:0005737|cytoplasm;GO:0005730|nucleolus;GO:0005654|nucleoplasm;GO:0033553|rDNA heterochromatin;	GO:0003677|DNA binding;GO:0042393|histone binding;GO:0070577|lysine-acetylated histone binding;GO:0003723|RNA binding;GO:0001164|RNA polymerase I CORE element sequence-specific DNA binding;GO:0008270|zinc ion binding;	.	.
snap_masked-scaffold_1016-processed-gene-1.51	1.71683	4.26916e-06	0.000439218	up	yes	snap_masked-scaffold_1016-processed-gene-1.51	protein_coding	chrscaffold_1016:141736-143792:-	XP_018392918.1	761	2.18e-95	XP_018392918.1 PREDICTED: potassium voltage-gated channel protein Shab-like [Cyphomyrmex costatus]	XM_001943686.4	214	1.24e-106	XM_001943686.4 PREDICTED: Acyrthosiphon pisum potassium voltage-gated channel protein Shab (LOC100168045), transcript variant X2, mRNA	P17970	281	4e-87	Potassium voltage-gated channel protein Shab	.	.	.	.	pfam02214	BTB_2	BTB/POZ domain. In voltage-gated K+ channels this domain is responsible for subfamily-specific assembly of alpha-subunits into functional tetrameric channels. In KCTD1 this domain functions as a transcriptional repressor. It also mediates homomultimerisation of KCTD1 and interaction of KCTD1 with the transcription factor AP-2-alpha.	GO:0001508|action potential;GO:0007268|synaptic transmission;GO:0008345|larval locomotory behavior;GO:0048812|neuron projection morphogenesis;GO:0006813|potassium ion transport;GO:0051260|protein homooligomerization;GO:0008016|regulation of heart contraction;GO:0060025|regulation of synaptic activity;	GO:0005886|plasma membrane;GO:0008076|voltage-gated potassium channel complex;	GO:0005251|delayed rectifier potassium channel activity;GO:0005249|voltage-gated potassium channel activity;	K04885	KCNB1; potassium voltage-gated channel Shab-related subfamily B member 1
snap_masked-scaffold_1024-processed-gene-3.17	1.85471	0.00145447	0.027142	up	yes	snap_masked-scaffold_1024-processed-gene-3.17	protein_coding	chrscaffold_1024:332966-333279:+	XP_023709261.1	197	2.03e-16	XP_023709261.1 sodium-dependent phosphate transporter 1-A-like [Cryptotermes secundus] XP_023709262.1 sodium-dependent phosphate transporter 1-A-like [Cryptotermes secundus] XP_023709263.1 sodium-dependent phosphate transporter 1-A-like [Cryptotermes secundus] PNF31928.1 Sodium-dependent phosphate transporter 1 [Cryptotermes secundus] PNF31929.1 Sodium-dependent phosphate transporter 1 [Cryptoter…	.	.	.	.	Q6NV12	59.3	6e-10	Sodium-dependent phosphate transporter 1-A	Cj1194	53.5	2e-08	COG0306	pfam01384	PHO4	Phosphate transporter family. This family includes PHO-4 from Neurospora crassa which is a is a Na(+)-phosphate symporter. This family also contains the leukaemia virus receptor.	.	GO:0005887|integral component of plasma membrane;	GO:0005315|inorganic phosphate transmembrane transporter activity;GO:0015319|sodium:inorganic phosphate symporter activity;	K14640	SLC20A, PIT; solute carrier family 20 (sodium-dependent phosphate transporter)
snap_masked-scaffold_1061-processed-gene-0.4	1.07033	0.000165038	0.00614492	up	yes	snap_masked-scaffold_1061-processed-gene-0.4	protein_coding	chrscaffold_1061:22741-27071:-	.	.	.	.	.	.	.	.	.	.	.	.	.	.	.	.	pfam16001	DUF4775	Domain of unknown function (DUF4775). This family of proteins is functionally uncharacterized. This family of proteins is found in eukaryotes. Proteins in this family are typically between 308 and 484 amino acids in length.	.	.	.	.	.
snap_masked-scaffold_1073-processed-gene-0.14	-1.29529	0.00177181	0.0308548	down	yes	snap_masked-scaffold_1073-processed-gene-0.14	protein_coding	chrscaffold_1073:20750-23456:-	XP_021917194.1	352	1.5e-40	XP_021917194.1 uncharacterized protein LOC110828631 [Zootermopsis nevadensis]	.	.	.	.	.	.	.	.	.	.	.	.	pfam13927	Ig_3	Immunoglobulin domain. This family contains immunoglobulin-like domains.	.	.	.	.	.
snap_masked-scaffold_121-processed-gene-13.4	-1.10338	0.000639423	0.016259	down	yes	snap_masked-scaffold_121-processed-gene-13.4	protein_coding	chrscaffold_121:1311807-1328237:-	.	.	.	.	.	.	.	.	.	.	.	.	.	.	.	.	pfam14837	INTS5_N	Integrator complex subunit 5 N-terminus. This family of proteins represents the N-terminus of subunit 5 of the integrator complex involved in snRNA transcription and processing.	.	.	.	.	.
snap_masked-scaffold_14-processed-gene-27.6	1.43317	0.00245914	0.0384634	up	yes	snap_masked-scaffold_14-processed-gene-27.6	protein_coding	chrscaffold_14:2736232-2737073:+	.	.	.	.	.	.	.	.	.	.	.	.	.	.	.	.	pfam15449	Retinal	Retinal protein. This family of proteins is found in the photoreceptor cells of the retina. Mutations of the gene encoding this protein have been associated with retinal disorders such as retinitis pigmentosa and late-onset progressive retinal atrophy. The function of this family of proteins is unknown, but it is likely to be important in the development and function of the retina.	.	.	.	.	.
snap_masked-scaffold_1482-processed-gene-1.2	1.04797	0.0026488	0.0402155	up	yes	snap_masked-scaffold_1482-processed-gene-1.2	protein_coding	chrscaffold_1482:123608-133192:+	POI28419.1	190	3.85e-16	POI28419.1 hypothetical protein CIB84_007831 [Bambusicola thoracicus]	GQ886015.1	93	1.33e-39	GQ886015.1 Ischnura verticalis voucher IveODONAT protein kinase mRNA, partial cds	Q5ZKI0	73.6	9e-15	Calcium/calmodulin-dependent protein kinase type II delta chain	.	.	.	.	pfam00069	Pkinase	Protein kinase domain.	.	.	GO:0005524|ATP binding;GO:0004683|calmodulin-dependent protein kinase activity;	K04515	CAMK2; calcium/calmodulin-dependent protein kinase (CaM kinase) II [EC:2.7.11.17]
snap_masked-scaffold_15-processed-gene-8.1	1.72865	0.000643551	0.0162846	up	yes	snap_masked-scaffold_15-processed-gene-8.1	protein_coding	chrscaffold_15:820687-822123:+	.	.	.	.	.	.	.	.	.	.	.	.	.	.	.	.	pfam06553	BNIP3	BNIP3. This family consists of several mammalian specific BCL2/adenovirus E1B 19-kDa protein-interacting protein 3 or BNIP3 sequences. BNIP3 belongs to the Bcl-2 homology 3 (BH3)-only family, a Bcl-2-related family possessing an atypical Bcl-2 homology 3 (BH3) domain, which regulates PCD from mitochondrial sites by selective Bcl-2/Bcl-XL interactions. BNIP3 family members contain a C-terminal tra…	.	.	.	.	.
snap_masked-scaffold_151-processed-gene-2.7	1.81978	1.23051e-06	0.000178173	up	yes	snap_masked-scaffold_151-processed-gene-2.7	protein_coding	chrscaffold_151:251107-253633:+	XP_023715065.1	257	4.29e-26	XP_023715065.1 CKLF-like MARVEL transmembrane domain-containing protein 4 [Cryptotermes secundus] PNF26063.1 hypothetical protein B7P43_G06390 [Cryptotermes secundus]	.	.	.	.	.	.	.	.	.	.	.	.	pfam01284	MARVEL	Membrane-associating domain. MARVEL domain-containing proteins are often found in lipid-associating proteins - such as Occludin and MAL family proteins. It may be part of the machinery of membrane apposition events, such as transport vesicle biogenesis.	.	.	.	.	.
snap_masked-scaffold_1583-processed-gene-0.6	1.43076	0.00107953	0.0223601	up	yes	snap_masked-scaffold_1583-processed-gene-0.6	protein_coding	chrscaffold_1583:58268-61390:+	XP_001849624.1	218	6.38e-21	XP_001849624.1 conserved hypothetical protein [Culex quinquefasciatus] EDS30605.1 conserved hypothetical protein [Culex quinquefasciatus]	.	.	.	.	Q7T3I7	73.6	1e-15	RNA-binding protein 38	.	.	.	.	pfam02278	Lyase_8	Polysaccharide lyase family 8, super-sandwich domain. This family consists of a group of secreted bacterial lyase enzymes EC:4.2.2.1 capable of acting on hyaluronan and chondroitin in the extracellular matrix of host tissues, contributing to the invasive capacity of the pathogen.	GO:0030154|cell differentiation;GO:0006397|mRNA processing;GO:0007275|multicellular organismal development;GO:0008380|RNA splicing;	GO:0005829|cytosol;GO:0005634|nucleus;	GO:0000166|nucleotide binding;GO:0003723|RNA binding;	.	.
snap_masked-scaffold_1662-processed-gene-1.28	-1.44395	0.00146094	0.0271655	down	yes	snap_masked-scaffold_1662-processed-gene-1.28	protein_coding	chrscaffold_1662:131071-134621:+	XP_022202673.1	152	1.84e-10	XP_022202673.1 protein croquemort-like, partial [Nilaparvata lugens]	.	.	.	.	Q27367	55.1	6e-08	Protein croquemort	.	.	.	.	pfam01130	CD36	CD36 family. The CD36 family is thought to be a novel class of scavenger receptors. There is also evidence suggesting a possible role in signal transduction. CD36 is involved in cell adhesion.	GO:0006915|apoptotic process;GO:0048102|autophagic cell death;GO:0006955|immune response;GO:0002433|immune response-regulating cell surface receptor signaling pathway involved in phagocytosis;GO:0042116|macrophage activation;GO:0006909|phagocytosis;GO:0006911|phagocytosis, engulfment;GO:0090382|phagosome maturation;GO:0050764|regulation of phagocytosis;GO:0035071|salivary gland cell autophagic ce…	GO:0016021|integral component of membrane;GO:0005886|plasma membrane;	GO:0005044|scavenger receptor activity;	.	.
snap_masked-scaffold_1725-processed-gene-0.13	1.55181	0.000344743	0.0103875	up	yes	snap_masked-scaffold_1725-processed-gene-0.13	protein_coding	chrscaffold_1725:87319-89460:-	XP_023706506.1	890	9.42e-111	XP_023706506.1 protein msta [Cryptotermes secundus]	.	.	.	.	O46040	106	3e-23	Protein msta, isoform A	.	.	.	.	pfam01753	zf-MYND	MYND finger.	GO:0034968|histone lysine methylation;GO:0010629|negative regulation of gene expression;	GO:0000790|nuclear chromatin;	GO:0042826|histone deacetylase binding;GO:0008757|S-adenosylmethionine-dependent methyltransferase activity;	.	.
snap_masked-scaffold_174-processed-gene-11.15	1.52679	0.000658558	0.0164513	up	yes	snap_masked-scaffold_174-processed-gene-11.15	protein_coding	chrscaffold_174:1107531-1108260:-	.	.	.	.	.	.	.	.	.	.	.	.	.	.	.	.	pfam05057	DUF676	Putative serine esterase (DUF676). This family of proteins are probably serine esterase type enzymes with an alpha/beta hydrolase fold.	.	.	.	.	.
snap_masked-scaffold_1880-processed-gene-0.1	-1.06821	9.61059e-05	0.00430632	down	yes	snap_masked-scaffold_1880-processed-gene-0.1	protein_coding	chrscaffold_1880:4518-7143:+	PNF15876.1	492	2.98e-57	PNF15876.1 hypothetical protein B7P43_G07979 [Cryptotermes secundus]	.	.	.	.	Q9DEI1	179	7e-49	DNA-dependent protein kinase catalytic subunit	SPBC216.07c	82.8	8e-17	COG5032	pfam00454	PI3_PI4_kinase	Phosphatidylinositol 3- and 4-kinase. Some members of this family probably do not have lipid kinase activity and are protein kinases.	GO:0006303|double-strand break repair via nonhomologous end joining;GO:0072431|signal transduction involved in mitotic G1 DNA damage checkpoint;	GO:0070419|nonhomologous end joining complex;GO:0005730|nucleolus;	GO:0005524|ATP binding;GO:0003677|DNA binding;GO:0004677|DNA-dependent protein kinase activity;	K06642	PRKDC; DNA-dependent protein kinase catalytic subunit [EC:2.7.11.1]
snap_masked-scaffold_19-processed-gene-28.11	2.34985	5.06781e-06	0.000495315	up	yes	snap_masked-scaffold_19-processed-gene-28.11	protein_coding	chrscaffold_19:2784037-2788599:+	XP_008556916.1	225	1.7e-15	XP_008556916.1 PREDICTED: muscle M-line assembly protein unc-89 isoform X4 [Microplitis demolitor]	.	.	.	.	.	.	.	.	.	.	.	.	pfam06546	Vert_HS_TF	Vertebrate heat shock transcription factor. This family represents the C-terminal region of vertebrate heat shock transcription factors. Heat shock transcription factors regulate the expression of heat shock proteins - a set of proteins that protect the cell from damage caused by stress and aid the cell's recovery after the removal of stress. This C-terminal region is found with the N-terminal pf…	.	.	.	.	.
snap_masked-scaffold_19-processed-gene-28.17	2.30449	4.47707e-07	8.29506e-05	up	yes	snap_masked-scaffold_19-processed-gene-28.17	protein_coding	chrscaffold_19:2878282-2885079:+	XP_023716595.1	158	1.37e-11	XP_023716595.1 obscurin [Cryptotermes secundus]	.	.	.	.	.	.	.	.	.	.	.	.	pfam03513	Cloacin_immun	Cloacin immunity protein.	.	.	.	.	.
snap_masked-scaffold_19-processed-gene-30.22	2.29002	2.17863e-13	3.40694e-10	up	yes	snap_masked-scaffold_19-processed-gene-30.22	protein_coding	chrscaffold_19:2887082-2898692:+	PSN33348.1	259	3.41e-25	PSN33348.1 hypothetical protein C0J52_16397 [Blattella germanica]	.	.	.	.	O01761	54.3	4e-08	Muscle M-line assembly protein unc-89	.	.	.	.	pfam04051	TRAPP	Transport protein particle (TRAPP) component. TRAPP plays a key role in the targeting and/or fusion of ER-to-Golgi transport vesicles with their acceptor compartment. TRAPP is a large multimeric protein that contains at least 10 subunits. This family contains many TRAPP family proteins. The Bet3 subunit is one of the better characterized TRAPP proteins and has a dimeric structure with hydrophobic…	GO:0031034|myosin filament assembly;GO:0035023|regulation of Rho protein signal transduction;GO:0030241|skeletal muscle myosin thick filament assembly;	GO:0031672|A band;GO:0031430|M band;	GO:0005524|ATP binding;GO:0019902|phosphatase binding;GO:0004672|protein kinase activity;GO:0017048|Rho GTPase binding;GO:0005089|Rho guanyl-nucleotide exchange factor activity;	.	.
snap_masked-scaffold_1922-processed-gene-0.17	1.50219	0.00183746	0.0315438	up	yes	snap_masked-scaffold_1922-processed-gene-0.17	protein_coding	chrscaffold_1922:39234-43055:-	XP_021921908.1	208	2.69e-14	XP_021921908.1 uncharacterized protein LOC110830866 [Zootermopsis nevadensis] KDR18452.1 hypothetical protein L798_07455 [Zootermopsis nevadensis]	.	.	.	.	.	.	.	.	.	.	.	.	pfam05110	AF-4	AF-4 proto-oncoprotein. This family consists of AF4 (Proto-oncogene AF4) and FMR2 (Fragile X E mental retardation syndrome) nuclear proteins. These proteins have been linked to human diseases such as acute lymphoblastic leukaemia and mental retardation. The family also contains a Drosophila AF4 protein homolog Lilliputian which contains an AT-hook domain. Lilliputian represents a novel pair-rule …	.	.	.	.	.
snap_masked-scaffold_1922-processed-gene-0.19	1.37633	6.41182e-05	0.00323446	up	yes	snap_masked-scaffold_1922-processed-gene-0.19	protein_coding	chrscaffold_1922:59485-62490:-	.	.	.	.	.	.	.	.	.	.	.	.	.	.	.	.	pfam12871	PRP38_assoc	Pre-mRNA-splicing factor 38-associated hydrophilic C-term. This domain is a hydrophilic region found at the C-terminus of plant and metazoan pre-mRNA-splicing factor 38 proteins. The function is not known.	.	.	.	.	.
snap_masked-scaffold_1922-processed-gene-11.25	1.65332	0.00139492	0.0265084	up	yes	snap_masked-scaffold_1922-processed-gene-11.25	protein_coding	chrscaffold_1922:1117642-1123981:-	XP_023213563.1	206	1.86e-17	XP_023213563.1 craniofacial development protein 2-like [Centruroides sculpturatus]	.	.	.	.	Q588U8	58.9	2e-09	Craniofacial development protein 2	.	.	.	.	pfam00326	Peptidase_S9	Prolyl oligopeptidase family.	.	GO:0005737|cytoplasm;GO:0005634|nucleus;	.	.	.
snap_masked-scaffold_198-processed-gene-5.16	1.27437	0.00128489	0.0250225	up	yes	snap_masked-scaffold_198-processed-gene-5.16	protein_coding	chrscaffold_198:522884-524788:-	KDR24013.1	557	1.13e-59	KDR24013.1 hypothetical protein L798_07956 [Zootermopsis nevadensis]	.	.	.	.	.	.	.	.	.	.	.	.	pfam05110	AF-4	AF-4 proto-oncoprotein. This family consists of AF4 (Proto-oncogene AF4) and FMR2 (Fragile X E mental retardation syndrome) nuclear proteins. These proteins have been linked to human diseases such as acute lymphoblastic leukaemia and mental retardation. The family also contains a Drosophila AF4 protein homolog Lilliputian which contains an AT-hook domain. Lilliputian represents a novel pair-rule …	.	.	.	.	.
snap_masked-scaffold_2151-processed-gene-0.41	1.17788	0.00113395	0.0230595	up	yes	snap_masked-scaffold_2151-processed-gene-0.41	protein_coding	chrscaffold_2151:120572-132317:+	XP_016841806.1	727	1.54e-94	XP_016841806.1 PREDICTED: trimeric intracellular cation channel type B [Nasonia vitripennis] OXU29743.1 hypothetical protein TSAR_012328 [Trichomalopsis sarcophagae]	XM_017271096.1	73	3.64e-28	XM_017271096.1 PREDICTED: Drosophila elegans trimeric intracellular cation channel type B-B (LOC108145577), transcript variant X4, mRNA	Q6GN30	108	1e-26	Trimeric intracellular cation channel type B-B	.	.	.	.	pfam05197	TRIC	TRIC channel. TRIC (trimeric intracellular cation) channels are differentially expressed in intracellular stores in animal cell types. TRIC subtypes contain three proposed transmembrane segments, and form homo-trimers with a bullet-like structure. Electrophysiological measurements with purified TRIC preparations identify a monovalent cation-selective channel.	.	GO:0005789|endoplasmic reticulum membrane;GO:0016021|integral component of membrane;	GO:0005267|potassium channel activity;	.	.
snap_masked-scaffold_23-processed-gene-26.27	1.29023	0.000785092	0.018513	up	yes	snap_masked-scaffold_23-processed-gene-26.27	protein_coding	chrscaffold_23:2665023-2666850:-	XP_015510654.1	375	1.95e-40	XP_015510654.1 PREDICTED: excitatory amino acid transporter 1-like [Neodiprion lecontei] XP_015510655.1 PREDICTED: excitatory amino acid transporter 1-like [Neodiprion lecontei]	.	.	.	.	O35544	89.7	7e-20	Excitatory amino acid transporter 4	APE2583	46.6	6e-06	COG1301	pfam00375	SDF	Sodium:dicarboxylate symporter family.	GO:0015813|L-glutamate transport;GO:0042391|regulation of membrane potential;	GO:0005794|Golgi apparatus;GO:0016021|integral component of membrane;GO:0016020|membrane;	GO:0005313|L-glutamate transmembrane transporter activity;GO:0015293|symporter activity;	K05617	SLC1A6, EAAT4; solute carrier family 1 (high affinity aspartate/glutamate transporter), member 6
snap_masked-scaffold_234-processed-gene-4.7	1.8036	4.42968e-05	0.00243203	up	yes	snap_masked-scaffold_234-processed-gene-4.7	protein_coding	chrscaffold_234:383045-385383:-	XP_023712951.1	417	8.08e-44	XP_023712951.1 rho GTPase-activating protein 45-like isoform X1 [Cryptotermes secundus] XP_023712960.1 rho GTPase-activating protein 45-like isoform X1 [Cryptotermes secundus] PNF42510.1 hypothetical protein B7P43_G08248 [Cryptotermes secundus] PNF42511.1 hypothetical protein B7P43_G08248 [Cryptotermes secundus] PNF42512.1 hypothetical protein B7P43_G08248 [Cryptotermes secundus]	.	.	.	.	Q92619	95.1	2e-20	Minor histocompatibility protein HA-1	.	.	.	.	pfam00429	TLV_coat	ENV polyprotein (coat polyprotein).	GO:0035556|intracellular signal transduction;GO:0051056|regulation of small GTPase mediated signal transduction;	GO:0005829|cytosol;GO:0016020|membrane;	GO:0005096|GTPase activator activity;GO:0046872|metal ion binding;	.	.
snap_masked-scaffold_2446-processed-gene-0.26	1.44728	0.00251237	0.0391128	up	yes	snap_masked-scaffold_2446-processed-gene-0.26	protein_coding	chrscaffold_2446:19746-21280:-	KZS05525.1	199	3.75e-16	KZS05525.1 Ras family protein member 12 [Daphnia magna]	.	.	.	.	Q08E00	68.2	7e-13	Ras-like protein family member 12	.	.	.	.	pfam00071	Ras	Ras family. Includes sub-families Ras, Rab, Rac, Ral, Ran, Rap Ypt1 and more. Shares P-loop motif with GTP_EFTU, arf and myosin_head. See pfam00009 pfam00025, pfam00063. As regards Rab GTPases, these are important regulators of vesicle formation, motility and fusion. They share a fold in common with all Ras GTPases: this is a six-stranded beta-sheet surrounded by five alpha-helices.	GO:0007264|small GTPase mediated signal transduction;	GO:0005622|intracellular;GO:0016020|membrane;	GO:0005525|GTP binding;	K07854	RASL12, RIS; Ras-like protein family member 12
snap_masked-scaffold_2581-processed-gene-1.14	1.05587	1.70919e-05	0.00119323	up	yes	snap_masked-scaffold_2581-processed-gene-1.14	protein_coding	chrscaffold_2581:231702-245361:+	XP_002431792.1	324	2.46e-31	XP_002431792.1 rolling pebbles, putative [Pediculus humanus corporis] EEB19054.1 rolling pebbles, putative [Pediculus humanus corporis]	.	.	.	.	Q9HCD6	93.6	7e-20	Protein TANC2	all2748	55.5	3e-08	COG0666	pfam12796	Ank_2	Ankyrin repeats (3 copies).	GO:0001701|in utero embryonic development;	.	.	.	.
snap_masked-scaffold_280-processed-gene-6.31	2.08123	0.00048135	0.0131139	up	yes	snap_masked-scaffold_280-processed-gene-6.31	protein_coding	chrscaffold_280:612243-615775:-	XP_023722231.1	357	2.32e-33	XP_023722231.1 embryonic polarity protein dorsal-like isoform X3 [Cryptotermes secundus]	.	.	.	.	P15330	60.8	2e-08	Embryonic polarity protein dorsal	.	.	.	.	pfam16179	RHD_dimer	Rel homology dimerization domain. The Rel homology domain (RHD) is composed of two structural domains, an N-terminal DNA_binding domain (pfam00554) and a C-terminal dimerization domain. This is the dimerization domain.	GO:0009952|anterior/posterior pattern specification;GO:0006952|defense response;GO:0009950|dorsal/ventral axis specification;GO:0009953|dorsal/ventral pattern formation;GO:0007398|ectoderm development;GO:0001715|ectodermal cell fate specification;GO:0007369|gastrulation;GO:0010004|gastrulation involving germ band extension;GO:0008354|germ cell migration;GO:0007507|heart development;GO:0007249|I-k…	GO:0005737|cytoplasm;GO:0005829|cytosol;GO:0033256|I-kappaB/NF-kappaB complex;GO:0031594|neuromuscular junction;GO:0005634|nucleus;	GO:0003682|chromatin binding;GO:0070379|high mobility group box 1 binding;GO:0070491|repressing transcription factor binding;GO:0000977|RNA polymerase II regulatory region sequence-specific DNA binding;GO:0043565|sequence-specific DNA binding;GO:0001077|transcriptional activator activity, RNA polymerase II core promoter proximal region sequence-specific binding;	K09254	REL; c-Rel proto-oncogene protein
snap_masked-scaffold_301-processed-gene-9.16	1.06169	0.00214806	0.0352979	up	yes	snap_masked-scaffold_301-processed-gene-9.16	protein_coding	chrscaffold_301:902073-905954:-	XP_023725826.1	510	2.28e-59	XP_023725826.1 activating transcription factor 3 isoform X2 [Cryptotermes secundus]	.	.	.	.	Q9XZS8	110	5e-25	Activating transcription factor 3	.	.	.	.	pfam00170	bZIP_1	bZIP transcription factor. The Pfam entry includes the basic region and the leucine zipper region.	GO:0006955|immune response;GO:0055088|lipid homeostasis;GO:0007399|nervous system development;GO:0010906|regulation of glucose metabolic process;GO:0006357|regulation of transcription from RNA polymerase II promoter;GO:0006351|transcription, DNA-templated;	GO:0005634|nucleus;	GO:0046983|protein dimerization activity;GO:0043565|sequence-specific DNA binding;GO:0003700|transcription factor activity, sequence-specific DNA binding;	.	.
snap_masked-scaffold_303-processed-gene-4.6	-1.4062	0.0010082	0.0214216	down	yes	snap_masked-scaffold_303-processed-gene-4.6	protein_coding	chrscaffold_303:413822-419114:+	.	.	.	.	.	.	.	.	.	.	.	.	.	.	.	.	pfam15287	KRBA1	KRBA1 family repeat. KRBA1 is a short repeating motif found in mammalian proteins. It is characterized by a highly conserved sequence of residues, SSPLxxLxxCLK. The function of the repeat, which can be present in up to seven copies, is unknown as is the function of the full length proteins.	.	.	.	.	.
snap_masked-scaffold_3128-processed-gene-0.5	2.27409	5.78177e-05	0.00297419	up	yes	snap_masked-scaffold_3128-processed-gene-0.5	protein_coding	chrscaffold_3128:38468-38707:-	.	.	.	.	.	.	.	.	.	.	.	.	.	.	.	.	pfam16009	DUF4779	Domain of unknown function (DUF4779). This family of proteins is functionally uncharacterized. This family of proteins is found in eukaryotes. Proteins in this family are typically between 234 and 351 amino acids in length.	.	.	.	.	.
snap_masked-scaffold_337-processed-gene-3.26	1.5533	1.0662e-05	0.000833658	up	yes	snap_masked-scaffold_337-processed-gene-3.26	protein_coding	chrscaffold_337:366700-367550:+	XP_018914791.1	325	3.3e-37	XP_018914791.1 PREDICTED: protein lethal(2)essential for life [Bemisia tabaci]	FJ798094.1	97	4.42e-42	FJ798094.1 Pteromalus puparum small heat shock protein (shsp) mRNA, complete cds JN129831.1 Pteromalus puparum small heat shock protein (hsp20) mRNA, complete cds	Q05557	59.7	2e-11	Alpha-crystallin B chain	.	.	.	.	pfam00011	HSP20	Hsp20/alpha crystallin family. Not only do small heat-shock-proteins occur in eukaryotes and prokaryotes but they have also now been shown to occur in cyanobacterial phages as well as their bacterial hosts.	GO:0060561|apoptotic process involved in morphogenesis;GO:0071480|cellular response to gamma radiation;GO:0002088|lens development in camera-type eye;GO:0007517|muscle organ development;GO:0043154|negative regulation of cysteine-type endopeptidase activity involved in apoptotic process;GO:0010629|negative regulation of gene expression;GO:0032387|negative regulation of intracellular transport;GO:0…	GO:0005829|cytosol;GO:0070062|extracellular exosome;GO:0005739|mitochondrion;GO:0043209|myelin sheath;GO:0005634|nucleus;GO:0005886|plasma membrane;GO:0030018|Z disc;	GO:0046872|metal ion binding;GO:0042803|protein homodimerization activity;GO:0005212|structural constituent of eye lens;	K09542	CRYAB; crystallin, alpha B
snap_masked-scaffold_343-processed-gene-1.19	-2.24833	0.000964225	0.0208643	down	yes	snap_masked-scaffold_343-processed-gene-1.19	protein_coding	chrscaffold_343:142276-142461:-	.	.	.	.	.	.	.	.	.	.	.	.	.	.	.	.	pfam17239	DUF5312	Family of unknown function (DUF5312). This is a family of unknown function, mostly found in Spirochaeta.	.	.	.	.	.
snap_masked-scaffold_365-processed-gene-6.3	1.57829	0.00352469	0.0485631	up	yes	snap_masked-scaffold_365-processed-gene-6.3	protein_coding	chrscaffold_365:618820-619907:+	XP_023721916.1	282	2.67e-28	XP_023721916.1 nuclear factor 1 A-type isoform X6 [Cryptotermes secundus]	XM_016192281.1	80	1.37e-32	XM_016192281.1 PREDICTED: Erinaceus europaeus nuclear factor I X (NFIX), transcript variant X3, mRNA	Q90932	98.6	1e-24	Nuclear factor 1 X-type	.	.	.	.	pfam10524	NfI_DNAbd_pre-N	Nuclear factor I protein pre-N-terminus. The Nuclear factor I (NFI) family of site-specific DNA-binding proteins (also known as CTF or CAAT box transcription factor) functions both in viral DNA replication and in the regulation of gene expression in higher organisms. The N-terminal 200 residues contains the DNA-binding and dimerization domain, but also has an 8-47 residue highly conserved region …	GO:0006260|DNA replication;GO:0000122|negative regulation of transcription from RNA polymerase II promoter;GO:0045944|positive regulation of transcription from RNA polymerase II promoter;GO:0006351|transcription, DNA-templated;	GO:0005634|nucleus;	GO:0003677|DNA binding;GO:0000981|RNA polymerase II transcription factor activity, sequence-specific DNA binding;	K09171	NFIX; nuclear factor I/X
snap_masked-scaffold_365-processed-gene-7.23	2.06512	1.60161e-05	0.0011489	up	yes	snap_masked-scaffold_365-processed-gene-7.23	protein_coding	chrscaffold_365:720000-723351:+	XP_024082392.1	321	1.87e-33	XP_024082392.1 nuclear factor 1 B-type isoform X6 [Cimex lectularius]	.	.	.	.	P17926	112	2e-29	Nuclear factor 1 C-type	.	.	.	.	pfam03165	MH1	MH1 domain. The MH1 (MAD homology 1) domain is found at the amino terminus of MAD related proteins such as Smads. This domain is separated from the MH2 domain by a non-conserved linker region. The crystal structure of the MH1 domain shows that a highly conserved 11 residue beta hairpin is used to bind the DNA consensus sequence GNCN in the major groove, shown to be vital for the transcriptional a…	GO:0006260|DNA replication;GO:0000122|negative regulation of transcription from RNA polymerase II promoter;GO:0045944|positive regulation of transcription from RNA polymerase II promoter;GO:0006351|transcription, DNA-templated;	GO:0005634|nucleus;	GO:0003677|DNA binding;GO:0000981|RNA polymerase II transcription factor activity, sequence-specific DNA binding;	.	.
snap_masked-scaffold_439-processed-gene-7.14	1.78908	2.40929e-05	0.00153157	up	yes	snap_masked-scaffold_439-processed-gene-7.14	protein_coding	chrscaffold_439:808139-813123:+	.	.	.	.	.	.	.	.	.	.	.	.	.	.	.	.	pfam05758	Ycf1	Ycf1. The chloroplast genomes of most higher plants contain two giant open reading frames designated ycf1 and ycf2. Although the function of Ycf1 is unknown, it is known to be an essential gene.	.	.	.	.	.
snap_masked-scaffold_512-processed-gene-7.19	1.55334	1.20744e-05	0.000907782	up	yes	snap_masked-scaffold_512-processed-gene-7.19	protein_coding	chrscaffold_512:742330-743403:+	PSN56723.1	555	1.84e-61	PSN56723.1 hypothetical protein C0J52_00094 [Blattella germanica]	.	.	.	.	.	.	.	.	.	.	.	.	pfam07885	Ion_trans_2	Ion channel. This family includes the two membrane helix type ion channels found in bacteria.	.	.	.	.	.
snap_masked-scaffold_5309-processed-gene-0.9	1.99136	0.000208372	0.00727347	up	yes	snap_masked-scaffold_5309-processed-gene-0.9	protein_coding	chrscaffold_5309:28135-28986:-	PNF15720.1	273	1.06e-24	PNF15720.1 hypothetical protein B7P43_G12478 [Cryptotermes secundus]	.	.	.	.	.	.	.	.	.	.	.	.	pfam07817	GLE1	GLE1-like protein. The members of this family are sequences that are similar to the human protein GLE1. This protein is localized at the nuclear pore complexes and functions in poly(A)+ RNA export to the cytoplasm.	.	.	.	.	.
snap_masked-scaffold_56-processed-gene-1.1	2.78129	1.0206e-05	0.000810162	up	yes	snap_masked-scaffold_56-processed-gene-1.1	protein_coding	chrscaffold_56:101118-101507:+	.	.	.	.	.	.	.	.	.	.	.	.	.	.	.	.	pfam06693	DUF1190	Protein of unknown function (DUF1190). This family consists of several hypothetical Enterobacterial proteins of around 212 residues in length and is known as YjfM in Escherichia coli. The function of this family is unknown.	.	.	.	.	.
snap_masked-scaffold_56-processed-gene-1.9	2.07786	1.45661e-06	0.000199811	up	yes	snap_masked-scaffold_56-processed-gene-1.9	protein_coding	chrscaffold_56:103331-104994:-	.	.	.	.	.	.	.	.	.	.	.	.	.	.	.	.	pfam14011	ESX-1_EspG	EspG family. This family of proteins contains the the EspG1, EspG2 and EspG3 proteins from M. tuberculosis. These proteins are involved in the ESAT-6 secretion system 1 (ESX-1) of Mycobacterium tuberculosis which is important for virulence and intercellular spread. Proteins in this family are typically between 254 and 295 amino acids in length.	.	.	.	.	.
snap_masked-scaffold_563-processed-gene-3.5	2.43658	0.000141454	0.00555795	up	yes	snap_masked-scaffold_563-processed-gene-3.5	protein_coding	chrscaffold_563:325577-330698:+	XP_318996.4	271	2.82e-28	XP_318996.4 AGAP009876-PA [Anopheles gambiae str. PEST] EAA14379.5 AGAP009876-PA [Anopheles gambiae str. PEST]	KX532141.1	35	3.37e-07	KX532141.1 Drosophila melanogaster GEO07648p1 mRNA, partial cds	Q7M4F2	103	6e-27	Endocuticle structural glycoprotein SgAbd-8	.	.	.	.	pfam00379	Chitin_bind_4	Insect cuticle protein. Many insect cuticular proteins include a 35-36 amino acid motif known as the R&R consensus. The extensive conservation of this region led to the suggestion that it functions to bind chitin. Provocatively, it has no sequence similarity to the well-known cysteine-containing chitin-binding domain found in chitinases and some peritrophic membrane proteins. Chitin binding has b…	.	.	GO:0042302|structural constituent of cuticle;	.	.
snap_masked-scaffold_588-processed-gene-0.1	-1.1208	0.00365694	0.0496848	down	yes	snap_masked-scaffold_588-processed-gene-0.1	protein_coding	chrscaffold_588:22294-23112:+	.	.	.	.	.	.	.	.	.	.	.	.	.	.	.	.	pfam15736	DUF4684	Domain of unknown function (DUF4684). This family of proteins is found in eukaryotes. Proteins in this family are typically between 531 and 1277 amino acids in length.	.	.	.	.	.
snap_masked-scaffold_643-processed-gene-0.13	1.30002	2.33894e-06	0.000283537	up	yes	snap_masked-scaffold_643-processed-gene-0.13	protein_coding	chrscaffold_643:53396-55485:-	PSN34718.1	247	8.19e-21	PSN34718.1 hypothetical protein C0J52_20229 [Blattella germanica]	.	.	.	.	.	.	.	.	.	.	.	.	pfam08688	ASD1	Apx/Shroom domain ASD1. This region is found in the actin binding protein Shroom which mediates apical contriction in epithelial cells and is required for neural tube closure. ASD1 has been implicated directly in F-actin binding.	.	.	.	.	.
snap_masked-scaffold_663-processed-gene-3.6	1.88166	1.66946e-05	0.00118131	up	yes	snap_masked-scaffold_663-processed-gene-3.6	protein_coding	chrscaffold_663:351524-352174:-	.	.	.	.	.	.	.	.	.	.	.	.	.	.	.	.	pfam12526	DUF3729	Protein of unknown function (DUF3729). This family of proteins is found in viruses. Proteins in this family are typically between 145 and 1707 amino acids in length. The family is found in association with pfam01443, pfam01661, pfam05417, pfam01660, pfam00978. There is a single completely conserved residue L that may be functionally important.	.	.	.	.	.
snap_masked-scaffold_668-processed-gene-3.31	1.29485	1.18364e-05	0.000898534	up	yes	snap_masked-scaffold_668-processed-gene-3.31	protein_coding	chrscaffold_668:340892-345148:+	.	.	.	.	.	.	.	.	.	.	.	.	.	.	.	.	pfam10631	DUF2477	Protein of unknown function (DUF2477). This is a family of proteins with no known function. The family is rich in proline residues.	.	.	.	.	.
snap_masked-scaffold_692-processed-gene-4.64	1.38647	1.69472e-05	0.00118843	up	yes	snap_masked-scaffold_692-processed-gene-4.64	protein_coding	chrscaffold_692:546794-549963:-	OWR50690.1	857	3.22e-112	OWR50690.1 putative Nucleolar GTP-binding protein, partial [Danaus plexippus plexippus]	XM_006634429.2	89	3.79e-37	XM_006634429.2 PREDICTED: Lepisosteus oculatus GTP binding protein 4 (gtpbp4), mRNA	Q9V411	324	4e-106	Nucleolar GTP-binding protein 1	SPBC651.01c	255	2e-83	COG1084	pfam13549	ATP-grasp_5	ATP-grasp domain. This family includes a diverse set of enzymes that possess ATP-dependent carboxylate-amine ligase activity.	GO:0051301|cell division;GO:0090307|mitotic spindle assembly;GO:0042254|ribosome biogenesis;	GO:0005730|nucleolus;	GO:0005525|GTP binding;	K06943	NOG1; nucleolar GTP-binding protein
snap_masked-scaffold_70-processed-gene-16.23	1.53475	0.00112188	0.0229632	up	yes	snap_masked-scaffold_70-processed-gene-16.23	protein_coding	chrscaffold_70:1645990-1655738:+	XP_018025060.1	358	2.28e-31	XP_018025060.1 PREDICTED: uncharacterized protein LOC108680690 [Hyalella azteca] XP_018025061.1 PREDICTED: uncharacterized protein LOC108680690 [Hyalella azteca] XP_018025062.1 PREDICTED: uncharacterized protein LOC108680690 [Hyalella azteca] XP_018025063.1 PREDICTED: uncharacterized protein LOC108680690 [Hyalella azteca] XP_018025065.1 PREDICTED: uncharacterized protein LOC108680690 [Hyalella az…	.	.	.	.	.	.	.	.	.	.	.	.	pfam00023	Ank	Ankyrin repeat. Ankyrins are multifunctional adaptors that link specific proteins to the membrane-associated, spectrin- actin cytoskeleton. This repeat-domain is a 'membrane-binding' domain of up to 24 repeated units, and it mediates most of the protein's binding activities. Repeats 13-24 are especially active, with known sites of interaction for the Na/K ATPase, Cl/HCO(3) anion exchanger, voltag…	.	.	.	.	.
snap_masked-scaffold_773-processed-gene-12.2	1.87758	5.82134e-06	0.000555086	up	yes	snap_masked-scaffold_773-processed-gene-12.2	protein_coding	chrscaffold_773:1185499-1186970:+	XP_023721192.1	239	2.33e-20	XP_023721192.1 uncharacterized protein LOC111871979, partial [Cryptotermes secundus]	.	.	.	.	.	.	.	.	.	.	.	.	pfam07679	I-set	Immunoglobulin I-set domain.	.	.	.	.	.
snap_masked-scaffold_773-processed-gene-7.22	3.39248	2.09744e-10	1.21481e-07	up	yes	snap_masked-scaffold_773-processed-gene-7.22	protein_coding	chrscaffold_773:770536-772177:-	XP_021915261.1	142	3.43e-09	XP_021915261.1 LOW QUALITY PROTEIN: titin [Zootermopsis nevadensis]	.	.	.	.	.	.	.	.	.	.	.	.	pfam07937	DUF1686	Protein of unknown function (DUF1686). The members of this family are all hypothetical proteins of unknown function expressed by the eukaryotic parasite Encephalitozoon cuniculi GB-M1. The region in question is approximately 250 amino acids long.	.	.	.	.	.
snap_masked-scaffold_802-processed-gene-1.22	1.04075	0.000795032	0.0185494	up	yes	snap_masked-scaffold_802-processed-gene-1.22	protein_coding	chrscaffold_802:170690-172018:-	PNF31100.1	168	5.39e-10	PNF31100.1 hypothetical protein B7P43_G16051, partial [Cryptotermes secundus]	.	.	.	.	.	.	.	.	.	.	.	.	pfam15351	JCAD	Junctional protein associated with coronary artery disease. JCAD is a component of VE-cadherin-based cell-cell junctions in endothelial cells. The cell-cell or adherens junction is an adhesion complex that plays a crucial role in the organisation and function of epithelial and endothelial cellular sheets. These junctions join the actin cytoskeleton to the plasma membrane to form adhesive contacts…	.	.	.	.	.
snap_masked-scaffold_803-processed-gene-1.7	1.4959	0.000652433	0.0163768	up	yes	snap_masked-scaffold_803-processed-gene-1.7	protein_coding	chrscaffold_803:109727-113444:-	XP_001842476.1	620	3.9e-72	XP_001842476.1 myosin heavy chain [Culex quinquefasciatus] EDS44962.1 myosin heavy chain [Culex quinquefasciatus]	XM_001842424.1	210	1.87e-104	XM_001842424.1 Culex quinquefasciatus myosin heavy chain, mRNA	P13540	120	1e-29	Myosin-7	SPCC645.05c	103	2e-24	COG5022	pfam00063	Myosin_head	Myosin head (motor domain).	.	GO:0030016|myofibril;GO:0032982|myosin filament;	GO:0005524|ATP binding;GO:0003774|motor activity;	.	.
snap_masked-scaffold_803-processed-gene-1.9	1.63214	0.000349242	0.0105028	up	yes	snap_masked-scaffold_803-processed-gene-1.9	protein_coding	chrscaffold_803:119149-120466:-	XP_016837599.1	149	8.83e-09	XP_016837599.1 PREDICTED: myosin heavy chain, muscle isoform X6 [Nasonia vitripennis]	.	.	.	.	.	.	.	.	.	.	.	.	pfam00063	Myosin_head	Myosin head (motor domain).	.	.	.	.	.
snap_masked-scaffold_828-processed-gene-4.46	1.05242	3.34882e-07	6.80116e-05	up	yes	snap_masked-scaffold_828-processed-gene-4.46	protein_coding	chrscaffold_828:421460-435446:+	XP_023717212.1	362	5.63e-35	XP_023717212.1 protein lingerer isoform X2 [Cryptotermes secundus] PNF23772.1 hypothetical protein B7P43_G16829 [Cryptotermes secundus] PNF23774.1 hypothetical protein B7P43_G16829 [Cryptotermes secundus] PNF23777.1 hypothetical protein B7P43_G16829 [Cryptotermes secundus] PNF23778.1 hypothetical protein B7P43_G16829 [Cryptotermes secundus]	.	.	.	.	.	.	.	.	.	.	.	.	pfam07139	DUF1387	Protein of unknown function (DUF1387). This family represents a conserved region approximately 300 residues long within a number of hypothetical proteins of unknown function that seem to be restricted to mammals.	.	.	.	.	.
[truncated: 10 more rows]

## Sheet: M_AC
Gene	Log2FoldChange	pval	padj	Up/Down	Significant	GeneName	Biotype	Position	NR:Seq-id	NR:Score	NR:Evalue	NR:Description	NT:Seq-id	NT:Score	NT:Evalue	NT:Description	Uniprot:UniProtKB-AC	Uniprot:Score	Uniprot:Evalue	Uniprot:Description	COG:gene	COG:Score	COG:Eval	COG:num	Pfam:pfam_ID	Pfam:pfam_Name	Pfam:pfam_Description	GO:biological_process	GO:cellular_component	GO:molecular_function	KEGG:KO	KEGG:Description
[truncated: 41 more rows]

## Sheet: L_AC
Gene	Log2FoldChange	pval	padj	Up/Down	Significant	GeneName	Biotype	Position	NR:Seq-id	NR:Score	NR:Evalue	NR:Description	NT:Seq-id	NT:Score	NT:Evalue	NT:Description	Uniprot:UniProtKB-AC	Uniprot:Score	Uniprot:Evalue	Uniprot:Description	COG:gene	COG:Score	COG:Eval	COG:num	Pfam:pfam_ID	Pfam:pfam_Name	Pfam:pfam_Description	GO:biological_process	GO:cellular_component	GO:molecular_function	KEGG:KO	KEGG:Description
[truncated: 206 more rows]
